# Supplementary material for: KDM6 Demethylase Independent Loss of Histone H3 Lysine 27 Trimethylation during Early Embryonic Development
Source: PLoS Genet. 2014 Aug 7;10(8):e1004507. doi: 10.1371/journal.pgen.1004507 (PMC4125042; doi:10.1371/journal.pgen.1004507)
Supplement: Table S1 — Promoters experiencing H3K27me3 loss in ES to RA differentiation. EdgeR statistical comparison for significant (FDR<0.05) loss of H3K27me3 normalized sequence reads in WT RA relative to WT ES (sheet 1) and KO RA relative to KO ES (Sheet 2) across the TSS +/− 1 KB. Some genes have multiple alternative promoters, so genes that are duplicated within the list are highlighted in red. Also denoted is whether the promoter has a corresponding RA H3K4me3 MACS peak (listed as 1). (XLSX) [file pgen.1004507.s009.xlsx]

## Sheet: ES-RA WT K27 demethylation
chr	start	end	strand	id	es.wt1	es.wt2	ra.wt1	ra.wt2	es.wt1.norm	es.wt2.norm	ra.wt1.norm	ra.wt2.norm	logFC	logCPM	LR	PValue	FDR	de	sig	es.k27.MACS	ra.k27.MACS	ra.k4.MACS
chr6	52124215	52126215	+	2700086A05Rik	94	105	8	16	16.7906	17.3677	1.40312	2.76675	-2.96802	6.62222	64.4062	1.01238e-15	1.36048e-11	-1	1	1	0	1
chr6	52124215	52126215	+	AK039882	94	105	8	16	16.7906	17.3677	1.40312	2.76675	-2.96802	6.62222	64.397	1.01713e-15	1.36048e-11	-1	1	1	0	1
chr6	52121879	52123879	+	AK142386	100	117	8	21	17.8624	19.3526	1.40312	3.63136	-2.81911	6.75799	55.558	9.07422e-14	6.06869e-10	-1	1	1	0	1
chr11	62944011	62946011	+	Pmp22	80	80	15	7	14.2899	13.2325	2.63085	1.21045	-2.78553	6.34416	52.9101	3.49162e-13	1.75135e-09	-1	1	1	0	1
chr11	96211945	96213945	+	Hoxb2	163	136	28	27	29.1157	22.4953	4.91093	4.66889	-2.38085	7.28022	50.1164	1.44893e-12	5.19038e-09	-1	1	1	0	1
chr6	52114672	52116672	+	5730446D14Rik	120	101	22	14	21.4348	16.7061	3.85859	2.42091	-2.55382	6.82938	49.9813	1.55219e-12	5.19038e-09	-1	1	1	0	1
chr19	37771297	37773297	+	Cyp26a1	82	65	12	10	14.6471	10.7514	2.10468	1.72922	-2.67044	6.24971	45.3476	1.6499e-11	4.72898e-08	-1	1	1	0	1
chr11	96183439	96185439	+	Hoxb3	133	144	33	34	23.757	23.8185	5.78788	5.87934	-1.97571	7.23337	42.9972	5.48191e-11	1.09986e-07	-1	1	1	0	0
chr11	96204082	96206082	+	Hoxb3	187	148	38	30	33.4026	24.4802	6.66483	5.18765	-2.24375	7.46528	43.0947	5.21529e-11	1.09986e-07	-1	1	1	0	1
chr6	52140701	52142701	-	Hoxa4	75	88	16	18	13.3968	14.5558	2.80624	3.11259	-2.18197	6.452	41.2931	1.31028e-10	2.02222e-07	-1	1	1	0	1
chr7	77509044	77511044	+	AK045070	90	88	23	17	16.0761	14.5558	4.03398	2.93967	-2.08377	6.59754	38.1897	6.41892e-10	6.77821e-07	-1	1	1	0	1
chr7	77509044	77511044	+	BC070425	90	88	23	17	16.0761	14.5558	4.03398	2.93967	-2.08377	6.59754	38.1917	6.4124e-10	6.77821e-07	-1	1	1	0	1
chr6	52113829	52115829	-	Hoxa2	105	87	27	9	18.7555	14.3904	4.73554	1.5563	-2.35541	6.66291	33.0361	9.04651e-09	6.7224e-06	-1	1	1	0	1
chr11	96177478	96179478	+	Mir10a	151	116	34	36	26.9722	19.1872	5.96327	6.22519	-1.87394	7.21592	30.7689	2.90661e-08	1.85133e-05	-1	1	1	0	1
chr19	29325317	29327317	+	Jak2	54	28	2	6	9.64568	4.63138	0.350781	1.03753	-3.27534	5.40698	29.9914	4.33959e-08	2.56081e-05	-1	1	1	0	1
chr6	52153585	52155585	-	Hoxa5	82	75	23	19	14.6471	12.4055	4.03398	3.28551	-1.83472	6.47429	29.1997	6.52893e-08	3.79691e-05	-1	1	1	0	1
chr11	18912891	18914891	+	AK144295	98	60	15	18	17.5051	9.92439	2.63085	3.11259	-2.20455	6.42752	28.9984	7.2438e-08	4.09397e-05	-1	1	1	0	1
chr15	102844340	102846340	+	Mir615	95	76	18	25	16.9693	12.5709	3.15703	4.32305	-1.92751	6.57917	29.0218	7.15675e-08	4.09397e-05	-1	1	1	0	1
chr8	28086807	28088807	+	Zfp703	56	48	9	13	10.0029	7.93951	1.57851	2.24798	-2.16681	5.84889	28.349	1.01301e-07	5.34856e-05	-1	1	1	0	1
chr6	52150122	52152122	+	2700086A05Rik	166	88	21	30	29.6515	14.5558	3.6832	5.18765	-2.27179	7.0856	28.0271	1.1963e-07	6.0619e-05	-1	1	1	0	1
chr11	96163825	96165825	+	Hoxb5	134	101	32	34	23.9356	16.7061	5.61249	5.87934	-1.77491	7.05803	27.0243	2.00919e-07	9.48502e-05	-1	1	1	0	1
chr11	96167223	96169223	-	AK002860	147	91	26	33	26.2577	15.052	4.56015	5.70642	-1.96219	7.04453	25.8856	3.62255e-07	0.000159739	-1	1	1	0	1
chr11	96226071	96228071	+	Hoxb1	142	93	27	34	25.3646	15.3828	4.73554	5.87934	-1.89348	7.0384	25.7355	3.91556e-07	0.000167149	-1	1	1	0	1
chr2	115900831	115902831	-	2810405F15Rik	102	61	21	17	18.2196	10.0898	3.6832	2.93967	-2.05031	6.49887	25.5984	4.20391e-07	0.000177569	-1	1	1	0	1
chr15	98437063	98439063	-	Adcy6	95	78	22	29	16.9693	12.9017	3.85859	5.01473	-1.69844	6.643	24.2596	8.41864e-07	0.000307104	-1	1	1	0	1
chr11	96178580	96180580	+	Hoxb4	88	79	25	28	15.7189	13.0671	4.38476	4.84181	-1.58939	6.61579	23.4213	1.3013e-06	0.000433825	-1	1	1	0	1
chr6	52157622	52159622	-	Hoxa6	144	119	41	46	25.7218	19.6834	7.191	7.9544	-1.53588	7.26894	23.0135	1.6087e-06	0.000512321	-1	1	1	0	1
chr2	9801872	9803872	+	4930412O13Rik	123	86	27	36	21.9707	14.225	4.73554	6.22519	-1.67452	6.91889	21.4225	3.68429e-06	0.00103384	-1	1	1	0	1
chr2	130120674	130122674	+	Ebf3	57	54	11	21	10.1816	8.93195	1.92929	3.63136	-1.72066	6.02079	20.1685	7.09102e-06	0.00169467	-1	1	1	0	1
chr2	130120674	130122674	+	Ebf4	57	54	11	21	10.1816	8.93195	1.92929	3.63136	-1.72066	6.02079	20.1674	7.09509e-06	0.00169467	-1	1	1	0	1
chr2	130120674	130122674	+	O/E-4S	57	54	11	21	10.1816	8.93195	1.92929	3.63136	-1.72066	6.02079	20.1676	7.09456e-06	0.00169467	-1	1	1	0	1
chr14	22807822	22809822	-	Zfp503	99	104	33	44	17.6838	17.2023	5.78788	7.60856	-1.32736	6.95012	18.5097	1.69046e-05	0.00346087	-1	1	1	0	1
chr2	115892096	115894096	-	AK012325	48	53	13	19	8.57394	8.76655	2.28007	3.28551	-1.58068	5.91892	18.195	1.99407e-05	0.00387379	-1	1	1	0	1
chr5	34325085	34327085	+	Gm1673	49	57	18	20	8.75256	9.42817	3.15703	3.45844	-1.40333	6.02645	16.1045	5.99425e-05	0.00920557	-1	1	1	0	1
chr15	102843438	102845438	+	Hoxc5	89	84	13	39	15.8975	13.8941	2.28007	6.74395	-1.66135	6.64678	16.006	6.31417e-05	0.0095973	-1	1	1	0	1
chr2	115891960	115893960	+	AK144367	46	49	13	19	8.21669	8.10492	2.28007	3.28551	-1.49357	5.85764	15.8883	6.71927e-05	0.0101363	-1	1	1	0	1
chr12	58646107	58648107	-	Foxa1	75	45	21	17	13.3968	7.44329	3.6832	2.93967	-1.60721	6.16749	15.6626	7.57046e-05	0.0110465	-1	1	1	0	1
chr2	115887098	115889098	-	Meis2	57	60	11	27	10.1816	9.92439	1.92929	4.66889	-1.54544	6.1297	15.6409	7.65809e-05	0.0111339	-1	1	1	0	1
chr7	134757747	134759747	-	Zfp629	59	55	23	20	10.5388	9.09736	4.03398	3.45844	-1.33844	6.14972	15.0127	0.000106789	0.0143417	-1	1	1	0	1
chr7	134757773	134759773	-	mKIAA0326	59	55	23	20	10.5388	9.09736	4.03398	3.45844	-1.33844	6.14972	15.0114	0.000106865	0.0143417	-1	1	1	0	1
chr2	115892703	115894703	+	AK144485	58	54	9	26	10.3602	8.93195	1.57851	4.49597	-1.60425	6.06003	14.8709	0.000115124	0.0149987	-1	1	1	0	1
chr15	102838992	102840992	+	Hoxc6	124	115	57	45	22.1493	19.0218	9.99725	7.78148	-1.16619	7.23044	14.7724	0.000121295	0.0156	-1	1	1	0	1
chr12	9580247	9582247	+	Osr1	71	95	32	37	12.6823	15.7136	5.61249	6.39811	-1.1875	6.69983	14.7245	0.000124416	0.0158996	-1	1	1	0	1
chr5	34325118	34327118	+	Gm1673	50	57	20	21	8.93119	9.42817	3.50781	3.63136	-1.30866	6.0648	14.5085	0.000139529	0.0172805	-1	1	1	0	1
chr5	34325122	34327122	+	Gm1673	50	57	20	21	8.93119	9.42817	3.50781	3.63136	-1.30866	6.0648	14.5087	0.000139516	0.0172805	-1	1	1	0	1
chr17	80113380	80115380	-	Cyp1b1	104	63	26	33	18.5769	10.4206	4.56015	5.70642	-1.45091	6.66451	14.282	0.000157359	0.0190637	-1	1	1	0	1
chr15	98464194	98466194	+	Cacnb3	54	40	17	15	9.64568	6.61626	2.98163	2.59383	-1.4917	5.8542	14.2586	0.000159333	0.0191998	-1	1	1	0	1
chrX	166426614	166428614	+	Fxy	118	105	50	47	21.0776	17.3677	8.76951	8.12733	-1.13899	7.14271	14.1145	0.000172015	0.0201826	-1	1	1	0	0
chr11	96159484	96161484	+	Hoxb6	182	134	73	53	32.5095	22.1645	12.8035	9.16486	-1.2764	7.60278	14.052	0.000177824	0.0206827	-1	1	1	1	1
chrX	49033778	49035778	-	Hs6st2	57	41	16	18	10.1816	6.78167	2.80624	3.11259	-1.46515	5.91853	13.9312	0.000189629	0.021745	-1	1	1	0	1
chr17	80112924	80114924	+	AK006637	108	73	30	39	19.2914	12.0747	5.26171	6.74395	-1.33736	6.80328	13.7408	0.000209848	0.0234556	-1	1	1	0	1
chr17	35337940	35339940	-	Tnf	71	92	37	35	12.6823	15.2174	6.48944	6.05226	-1.10221	6.70091	13.222	0.00027668	0.0289231	-1	1	1	0	0
chr4	135698736	135700736	+	Id3	65	43	18	21	11.6105	7.11248	3.15703	3.63136	-1.41183	6.06757	13.0338	0.000305918	0.0313152	-1	1	1	0	1
chr7	80519650	80521650	-	AK043101	62	54	26	22	11.0747	8.93195	4.56015	3.80428	-1.20811	6.21183	12.3274	0.00044636	0.0402497	-1	1	1	0	1

## Sheet: ES-RA KO K27 demethylation
chr	start	end	strand	id	es.ko1	es.ko2	ra.ko1	ra.ko2	es.ko1.norm	es.ko2.norm	ra.ko1.norm	ra.ko2.norm	logFC	logCPM	LR	PValue	FDR	de	sig	es.k27.MACS	ra.k27.MACS	ra.k4.MACS
chr11	96211945	96213945	+	Hoxb2	152	169	25	36	23.1665	26.1284	4.02086	5.16403	-2.33798	7.20025	125.222	4.55041e-29	2.02883e-25	-1	1	1	0	1
chr6	52114672	52116672	+	5730446D14Rik	132	142	24	20	20.1183	21.9541	3.86003	2.86891	-2.57549	6.94442	124.195	7.63534e-29	2.7853e-25	-1	1	1	0	1
chr11	96204082	96206082	+	Hoxb3	194	162	45	50	29.5678	25.0462	7.23755	7.17226	-1.84825	7.43879	92.8109	5.75364e-22	1.09941e-18	-1	1	1	0	1
chr11	96226071	96228071	+	Hoxb1	134	131	31	32	20.4231	20.2534	4.98587	4.59025	-2.01305	6.98927	92.3253	7.35387e-22	1.34131e-18	-1	1	1	0	1
chr6	52113829	52115829	-	Hoxa2	112	114	25	16	17.0701	17.6251	4.02086	2.29512	-2.3971	6.70178	90.6932	1.67765e-21	2.92691e-18	-1	1	1	0	1
chr11	96177478	96179478	+	Mir10a	154	157	46	34	23.4714	24.2732	7.39839	4.87714	-1.89664	7.24003	85.9733	1.82383e-20	3.04937e-17	-1	1	1	0	1
chr11	96167223	96169223	-	AK002860	147	130	35	39	22.4045	20.0988	5.62921	5.59437	-1.84599	7.08487	80.099	3.56113e-19	5.10348e-16	-1	1	1	0	1
chr12	58646107	58648107	-	Foxa1	97	76	10	15	14.7839	11.7501	1.60835	2.15168	-2.72588	6.28084	78.0526	1.00332e-18	1.25813e-15	-1	1	1	0	1
chr11	62944011	62946011	+	Pmp22	80	98	20	14	12.1929	15.1514	3.21669	2.00823	-2.32137	6.38044	65.0313	7.37189e-16	6.16274e-13	-1	1	1	0	1
chr2	115889356	115891356	-	Meis2	78	87	20	11	11.8881	13.4507	3.21669	1.5779	-2.34296	6.27285	62.6264	2.49878e-15	1.89186e-12	-1	1	1	0	1
chr6	52153585	52155585	-	Hoxa5	105	82	20	20	16.0032	12.6777	3.21669	2.86891	-2.1623	6.47412	62.0854	3.2888e-15	2.44388e-12	-1	1	1	0	1
chr6	52107308	52109308	-	Hoxa1	50	47	4	7	7.62057	7.26649	0.643338	1.00412	-3.05895	5.45453	60.068	9.16364e-15	6.02802e-12	-1	1	1	0	1
chr7	77510631	77512631	-	Nr2f2	106	93	28	22	16.1556	14.3784	4.50337	3.1558	-1.92969	6.60572	59.7153	1.09618e-14	7.09461e-12	-1	1	1	0	1
chr6	52107315	52109315	-	Hoxa1	49	47	4	7	7.46816	7.26649	0.643338	1.00412	-3.04404	5.44211	59.2196	1.4102e-14	8.98208e-12	-1	1	1	0	1
chr6	52150122	52152122	+	2700086A05Rik	97	128	26	31	14.7839	19.7896	4.1817	4.4468	-1.92215	6.77665	59.1663	1.44892e-14	9.0845e-12	-1	1	1	0	1
chr2	115889793	115891793	-	Meis2	68	74	17	8	10.364	11.4409	2.73419	1.14756	-2.43383	6.05228	57.367	3.61621e-14	2.16579e-11	-1	1	1	0	1
chr4	135698736	135700736	+	Id3	88	96	13	30	13.4122	14.8422	2.09085	4.30336	-2.04294	6.46945	55.2885	1.04078e-13	5.64368e-11	-1	1	1	0	1
chr15	98437063	98439063	-	Adcy6	111	98	28	35	16.9177	15.1514	4.50337	5.02058	-1.67233	6.72691	54.2884	1.7312e-13	8.79338e-11	-1	1	1	0	1
chr11	87911647	87913647	+	Cuedc1	63	75	16	11	9.60192	11.5955	2.57335	1.5779	-2.28517	6.03478	53.3317	2.81717e-13	1.37859e-10	-1	1	1	0	1
chr6	52121879	52123879	+	AK142386	150	87	21	27	22.8617	13.4507	3.37753	3.87302	-2.24539	6.78972	52.7924	3.70742e-13	1.66528e-10	-1	1	1	0	1
chr7	134757773	134759773	-	mKIAA0326	85	83	19	26	12.955	12.8323	3.05586	3.72958	-1.84132	6.38494	52.7778	3.73502e-13	1.66528e-10	-1	1	1	0	1
chr19	37771297	37773297	+	Cyp26a1	73	90	21	17	11.126	13.9145	3.37753	2.43857	-2.03617	6.30723	51.8143	6.10073e-13	2.6495e-10	-1	1	1	0	1
chr11	18912891	18914891	+	AK144295	71	73	19	14	10.8212	11.2862	3.05586	2.00823	-2.06001	6.13208	51.7166	6.4117e-13	2.69228e-10	-1	1	1	0	1
chr11	96183439	96185439	+	Hoxb3	168	132	53	37	25.6051	20.408	8.52423	5.30747	-1.67115	7.23853	51.6274	6.70974e-13	2.74736e-10	-1	1	1	0	0
chr7	134757747	134759747	-	Zfp629	84	82	19	27	12.8026	12.6777	3.05586	3.87302	-1.79284	6.37833	49.9363	1.58818e-12	6.18727e-10	-1	1	1	0	1
chr8	28195312	28197312	+	Gpr124	55	71	10	14	8.38263	10.977	1.60835	2.00823	-2.32727	5.90066	49.4708	2.01342e-12	7.69452e-10	-1	1	1	0	1
chr6	52124215	52126215	+	2700086A05Rik	67	105	20	13	10.2116	16.2336	3.21669	1.86479	-2.31112	6.33431	47.2586	6.2214e-12	2.09867e-09	-1	1	1	0	1
chr6	52124215	52126215	+	AK039882	67	105	20	13	10.2116	16.2336	3.21669	1.86479	-2.31112	6.33431	47.2578	6.2238e-12	2.09867e-09	-1	1	1	0	1
chr15	78672076	78674076	+	Cdc42ep1	87	82	22	28	13.2598	12.6777	3.53836	4.01647	-1.69824	6.42459	47.21	6.37754e-12	2.1326e-09	-1	1	1	0	1
chr18	36885307	36887307	-	Cd14	86	85	26	27	13.1074	13.1415	4.1817	3.87302	-1.6301	6.45789	45.4218	1.58856e-11	5.05906e-09	-1	1	1	0	1
chr11	96178580	96180580	+	Hoxb4	117	96	37	25	17.8321	14.8422	5.95088	3.58613	-1.71492	6.74706	45.2613	1.72419e-11	5.40519e-09	-1	1	1	0	1
chr11	18917971	18919971	-	Meis1	57	79	4	19	8.68745	12.2139	0.643338	2.72546	-2.5106	5.97552	43.2381	4.84669e-11	1.39916e-08	-1	1	1	0	1
chr8	111237543	111239543	+	Zfhx3	45	46	5	11	6.85851	7.11188	0.804173	1.5779	-2.43792	5.44213	42.6736	6.46784e-11	1.81493e-08	-1	1	1	0	1
chr15	101857646	101859646	+	Krt18	65	56	14	15	9.90674	8.65794	2.25168	2.15168	-1.99672	5.90313	42.3378	7.6794e-11	2.11062e-08	-1	1	1	0	1
chr15	93348866	93350866	-	Prickle1	92	71	24	21	14.0218	10.977	3.86003	3.01235	-1.79384	6.35545	41.5248	1.16386e-10	3.11349e-08	-1	1	1	0	1
chr2	130120674	130122674	+	Ebf3	71	68	22	17	10.8212	10.5132	3.53836	2.43857	-1.76965	6.14113	40.3083	2.16891e-10	5.61496e-08	-1	1	1	0	1
chr2	130120674	130122674	+	Ebf4	71	68	22	17	10.8212	10.5132	3.53836	2.43857	-1.76965	6.14113	40.3091	2.16799e-10	5.61496e-08	-1	1	1	0	1
chr2	130120674	130122674	+	O/E-4S	71	68	22	17	10.8212	10.5132	3.53836	2.43857	-1.76965	6.14113	40.3135	2.16308e-10	5.61496e-08	-1	1	1	0	1
chr15	102843438	102845438	+	Hoxc5	92	103	35	40	14.0218	15.9244	5.62921	5.73781	-1.32104	6.71919	36.1646	1.81336e-09	4.35717e-07	-1	1	1	0	1
chr14	58352254	58354254	-	Lats2	91	59	15	23	13.8694	9.12176	2.41252	3.29924	-1.92332	6.21124	35.8382	2.144e-09	4.94438e-07	-1	1	1	0	0
chr19	29325317	29327317	+	Jak2	61	47	14	11	9.29709	7.26649	2.25168	1.5779	-2.0428	5.74086	35.8184	2.16588e-09	4.9663e-07	-1	1	1	0	1
chr6	52140701	52142701	-	Hoxa4	98	75	27	31	14.9363	11.5955	4.34253	4.4468	-1.5181	6.50043	34.6771	3.89179e-09	8.4477e-07	-1	1	1	0	1
chr7	149279946	149281946	-	Dusp8	60	67	15	23	9.14468	10.3586	2.41252	3.29924	-1.68187	6.03241	34.4746	4.3184e-09	9.26654e-07	-1	1	1	0	1
chr19	9062773	9064773	+	Ahnak	66	56	22	13	10.0592	8.65794	3.53836	1.86479	-1.73311	5.97056	30.2663	3.76605e-08	6.57045e-06	-1	1	1	0	1
chr6	52157622	52159622	-	Hoxa6	116	126	33	65	17.6797	19.4804	5.30754	9.32394	-1.25656	7.03736	29.755	4.90249e-08	8.30051e-06	-1	1	1	0	1
chr15	97661101	97663101	-	Hdac7	84	55	20	21	12.8026	8.50334	3.21669	3.01235	-1.69967	6.15472	29.4039	5.87606e-08	9.62403e-06	-1	1	1	0	1
chr18	38368415	38370415	-	Pcdh1	102	102	41	50	15.546	15.7698	6.59422	7.17226	-1.10849	6.84375	29.3855	5.932e-08	9.67616e-06	-1	1	1	0	1
chr8	28086807	28088807	+	Zfp703	48	74	14	19	7.31575	11.4409	2.25168	2.72546	-1.82609	5.94709	29.338	6.07925e-08	9.83638e-06	-1	1	1	0	1
chr2	9801872	9803872	+	4930412O13Rik	99	85	40	25	15.0887	13.1415	6.43338	3.58613	-1.43398	6.61096	29.1798	6.59618e-08	1.06168e-05	-1	1	1	0	1
chr10	128327773	128329773	-	Gdf11	69	44	13	16	10.5164	6.80267	2.09085	2.29512	-1.89953	5.82792	29.0538	7.03965e-08	1.12095e-05	-1	1	1	0	1
chr4	43969573	43971573	+	Glipr2	43	50	11	16	6.55369	7.73031	1.76918	2.29512	-1.72209	5.59932	26.9818	2.05384e-07	2.95392e-05	-1	1	1	0	1
chr11	96163825	96165825	+	Hoxb5	145	124	62	29	22.0996	19.1712	9.97174	4.15991	-1.48443	7.13058	26.3369	2.86757e-07	3.94064e-05	-1	1	1	0	1
chr2	17969075	17971075	-	2810030E01Rik	99	85	42	40	15.0887	13.1415	6.75505	5.73781	-1.10699	6.70158	24.2924	8.27655e-07	9.6826e-05	-1	1	1	0	1
chr15	102844340	102846340	+	Mir615	94	92	23	51	14.3267	14.2238	3.69919	7.31571	-1.28292	6.66028	24.042	9.42565e-07	0.000107145	-1	1	1	0	1
chr2	167362726	167364726	+	Snai1	73	66	18	35	11.126	10.204	2.89502	5.02058	-1.33846	6.24024	23.4631	1.27331e-06	0.00013772	-1	1	1	0	1
chr6	118428290	118430290	-	Zfp9	61	56	25	12	9.29709	8.65794	4.02086	1.72134	-1.589	5.94643	23.2504	1.42224e-06	0.000151782	-1	1	1	0	1
chr16	38712147	38714147	-	Cdgap	56	56	17	26	8.53504	8.65794	2.73419	3.72958	-1.32381	5.94796	21.7381	3.12524e-06	0.00029577	-1	1	1	0	1
chr16	38712147	38714147	-	Arhgap31	56	56	17	26	8.53504	8.65794	2.73419	3.72958	-1.32382	5.94796	21.7313	3.13628e-06	0.000296117	-1	1	1	0	1
chr13	78337242	78339242	-	Nr2f1	66	58	27	22	10.0592	8.96715	4.34253	3.1558	-1.2773	6.10446	21.3643	3.79774e-06	0.000351133	-1	1	1	0	1
chrX	166426614	166428614	+	Fxy	99	131	52	60	15.0887	20.2534	8.3634	8.60672	-0.982085	7.05294	20.967	4.67253e-06	0.000422286	-1	1	1	0	0
chr7	77509044	77511044	+	AK045070	70	92	38	21	10.6688	14.2238	6.11171	3.01235	-1.38536	6.44605	20.8884	4.86843e-06	0.000437293	-1	1	1	0	1
chr7	77509044	77511044	+	BC070425	70	92	38	21	10.6688	14.2238	6.11171	3.01235	-1.38536	6.44605	20.8872	4.87128e-06	0.000437293	-1	1	1	0	1
chr3	133902111	133904111	+	Cxxc4	72	63	27	31	10.9736	9.74018	4.34253	4.4468	-1.16087	6.25291	20.8589	4.94397e-06	0.00044086	-1	1	1	0	1
chr3	108829524	108831524	-	Fam102b	42	45	13	18	6.40128	6.95727	2.09085	2.58201	-1.42821	5.57791	19.7793	8.69208e-06	0.000713253	-1	1	1	0	1
chr11	96131836	96133836	+	Hoxb9	123	147	64	84	18.7466	22.7271	10.2934	12.0494	-0.813747	7.3355	19.4374	1.03949e-05	0.000819335	-1	1	1	1	1
chr2	35437359	35439359	+	Dab2ip	70	69	33	30	10.6688	10.6678	5.30754	4.30336	-1.08189	6.31886	19.0774	1.25521e-05	0.000953933	-1	1	1	0	1
chr15	98461650	98463650	+	Cacnb3	111	74	38	44	16.9177	11.4409	6.11171	6.31159	-1.11713	6.70461	18.6978	1.5316e-05	0.00113602	-1	1	1	0	1
chr4	119164202	119166202	-	Rimkla	93	76	37	45	14.1743	11.7501	5.95088	6.45504	-0.987305	6.61844	18.3243	1.86312e-05	0.00133741	-1	1	1	0	1
chr6	99469986	99471986	-	Foxp1	64	61	28	28	9.75433	9.43097	4.50337	4.01647	-1.09929	6.16595	18.2469	1.94038e-05	0.00138791	-1	1	1	0	1
chr3	133902546	133904546	-	Mir1895	65	61	29	28	9.90674	9.43097	4.6642	4.01647	-1.08498	6.18156	17.7914	2.46495e-05	0.00167362	-1	1	1	0	1
chr3	133902604	133904604	-	AK034519	64	64	31	27	9.75433	9.89479	4.98587	3.87302	-1.0816	6.20507	17.5912	2.73859e-05	0.00182847	-1	1	1	0	1
chr3	133902604	133904604	-	AK136882	64	64	31	27	9.75433	9.89479	4.98587	3.87302	-1.0816	6.20507	17.592	2.73738e-05	0.00182847	-1	1	1	0	1
chr15	102848366	102850366	+	Hoxc4	93	100	37	61	14.1743	15.4606	5.95088	8.75016	-0.926582	6.82203	17.3807	3.05916e-05	0.00201509	-1	1	1	0	0
chr15	78632098	78634098	-	Card10	62	70	25	36	9.44951	10.8224	4.02086	5.16403	-1.05833	6.25113	17.0719	3.59901e-05	0.00230699	-1	1	1	0	1
chr11	118901226	118903226	-	Cbx8	97	100	57	44	14.7839	15.4606	9.16757	6.31159	-0.901635	6.86488	16.51	4.83952e-05	0.00293347	-1	1	1	1	1
chr17	26977509	26979509	-	Nkx2-5	140	116	74	71	21.3376	17.9343	11.9018	10.1846	-0.761687	7.2816	16.0353	6.21712e-05	0.00364727	-1	1	1	1	1
chrX	49033778	49035778	-	Hs6st2	45	45	19	18	6.85851	6.95727	3.05586	2.58201	-1.22094	5.68101	16.0344	6.22006e-05	0.00364727	-1	1	1	0	1
chr15	98464194	98466194	+	Cacnb3	68	69	34	35	10.364	10.6678	5.46837	5.02058	-0.931461	6.34568	15.0645	0.000103897	0.00554396	-1	1	1	0	1
chr1	36614225	36616225	-	Sema4c	75	66	39	25	11.4309	10.204	6.27255	3.58613	-1.07288	6.34292	14.8189	0.000118341	0.00616682	-1	1	1	0	1
chr1	36614225	36616225	-	mKIAA1739	75	66	39	25	11.4309	10.204	6.27255	3.58613	-1.07288	6.34292	14.8187	0.000118357	0.00616682	-1	1	1	0	1
chr11	94870192	94872192	+	Samd14	111	103	60	64	16.9177	15.9244	9.65007	9.1805	-0.730724	7.03915	14.8166	0.000118489	0.00616682	-1	1	1	1	1
chr7	30015325	30017325	-	Kcnk6	72	72	38	37	10.9736	11.1316	6.11171	5.30747	-0.882726	6.43163	14.2217	0.000162485	0.00791265	-1	1	1	0	1
chr11	53913425	53915425	+	P4ha2	56	67	29	31	8.53504	10.3586	4.6642	4.4468	-0.97739	6.18114	14.0642	0.000176672	0.00842961	-1	1	1	0	1
chr11	96159484	96161484	+	Hoxb6	154	141	94	90	23.4714	21.7995	15.1184	12.9101	-0.62316	7.53452	14.0002	0.000182787	0.00863197	-1	1	1	1	1
chr12	71211911	71213911	-	Nin	84	73	39	46	12.8026	11.2862	6.27255	6.59848	-0.829118	6.56877	13.4654	0.000243009	0.0108092	-1	1	1	0	1
chr12	71211911	71213911	-	mKIAA1565	84	73	39	46	12.8026	11.2862	6.27255	6.59848	-0.829118	6.56877	13.4644	0.000243129	0.0108092	-1	1	1	0	1
chr10	13685829	13687829	+	Hivep2	48	42	20	20	7.31575	6.49346	3.21669	2.86891	-1.10944	5.7128	13.4226	0.00024861	0.011011	-1	1	1	0	1
chr1	137583681	137585681	-	Nav1	64	51	24	31	9.75433	7.88491	3.86003	4.4468	-1.0076	6.0775	13.4187	0.000249135	0.0110221	-1	1	1	0	1
chr2	17958367	17960367	-	A930004D18Rik	134	123	71	90	20.4231	19.0166	11.4193	12.9101	-0.620596	7.33725	12.8911	0.000330146	0.0139011	-1	1	1	1	0
chr6	84537631	84539631	-	Cyp26b1	96	93	58	49	14.6315	14.3784	9.3284	7.02882	-0.760606	6.85548	12.7326	0.000359332	0.0148649	-1	1	1	0	1
chr11	69181927	69183927	-	Chd3	74	47	26	29	11.2784	7.26649	4.1817	4.15991	-1.0791	6.12636	12.6392	0.000377732	0.0154351	-1	1	1	0	1
chr11	96131643	96133643	+	Hoxb9	122	142	61	97	18.5942	21.9541	9.81091	13.9142	-0.691352	7.34697	12.3882	0.000432051	0.0170807	-1	1	1	1	1
chr12	113916050	113918050	+	Zbtb42	97	80	36	60	14.7839	12.3685	5.79004	8.60672	-0.832622	6.73292	12.3058	0.000451547	0.0176433	-1	1	1	1	1
chr11	100710898	100712898	-	Stat5b	48	84	31	27	7.31575	12.9869	4.98587	3.87302	-1.1229	6.23417	12.1909	0.000480224	0.0185288	-1	1	1	0	1
chr10	68675111	68677111	+	Rhobtb1	59	69	35	31	8.99227	10.6678	5.62921	4.4468	-0.895521	6.26441	12.1536	0.000489921	0.0187535	-1	1	1	0	1
chr11	96146959	96148959	+	Hoxb7	160	122	86	85	24.3858	18.8619	13.8318	12.1928	-0.66344	7.45456	12.0588	0.000515482	0.0194955	-1	1	1	1	1
chr4	116549006	116551006	+	Zswim5	42	48	18	24	6.40128	7.42109	2.89502	3.44269	-1.04189	5.73127	12.0211	0.000526023	0.0197823	-1	1	1	0	1
chr4	151502033	151504033	-	Espn	96	89	50	60	14.6315	13.7599	8.04173	8.60672	-0.694686	6.84647	11.8554	0.000574936	0.0211656	-1	1	1	0	0
chr4	155576392	155578392	+	AW011738	93	89	45	62	14.1743	13.7599	7.23755	8.89361	-0.712595	6.81567	11.8212	0.000585589	0.0214986	-1	1	1	0	1
chr18	83079270	83081270	+	Zfp516	61	82	39	35	9.29709	12.6777	6.27255	5.02058	-0.889812	6.41976	11.6019	0.000658852	0.0235211	-1	1	1	0	1
chr14	70919066	70921066	-	Bmp1	62	68	33	38	9.44951	10.5132	5.30754	5.45092	-0.815896	6.31101	11.3513	0.000753934	0.02614	-1	1	1	0	1
chr14	70919066	70921066	-	mKIAA4159	62	68	33	38	9.44951	10.5132	5.30754	5.45092	-0.815896	6.31101	11.3503	0.000754357	0.02614	-1	1	1	0	1
chr11	53269706	53271706	+	Shroom1	95	58	30	45	14.4791	8.96715	4.82504	6.45504	-0.977359	6.48222	11.2081	0.000814417	0.0277656	-1	1	1	0	1
chr4	155576412	155578412	+	AK044300	90	88	45	61	13.717	13.6053	7.23755	8.75016	-0.693837	6.79153	11.2093	0.000813867	0.0277656	-1	1	1	0	1
chr4	155576412	155578412	+	AK172315	90	88	45	61	13.717	13.6053	7.23755	8.75016	-0.693837	6.79153	11.2092	0.000813945	0.0277656	-1	1	1	0	1
chr11	77741789	77743789	-	Gm11190	92	125	69	44	14.0218	19.3258	11.0976	6.31159	-0.870613	7.01094	10.8487	0.000988664	0.0325715	-1	1	1	0	0
chr14	52934909	52936909	-	Sall2	49	39	24	16	7.46816	6.02964	3.86003	2.29512	-1.07139	5.69549	10.5022	0.00119232	0.037466	-1	1	1	0	1
chr15	102828144	102830144	+	Hoxc6	97	83	55	53	14.7839	12.8323	8.8459	7.6026	-0.678787	6.8159	10.1543	0.00143963	0.0433695	-1	1	1	1	1
chr14	22807822	22809822	-	Zfp503	121	84	48	70	18.4418	12.9869	7.72006	10.0412	-0.746201	6.97091	9.85532	0.00169341	0.0485369	-1	1	1	0	1
