# Supplementary material for: KDM6 Demethylase Independent Loss of Histone H3 Lysine 27 Trimethylation during Early Embryonic Development
Source: PLoS Genet. 2014 Aug 7;10(8):e1004507. doi: 10.1371/journal.pgen.1004507 (PMC4125042; doi:10.1371/journal.pgen.1004507)
Supplement: Table S2 — Promoters experiencing H3K4me3 reduction in KO RA differentiation. EdgeR statistical comparison for significant (FDR<0.05) loss of H3K4me3 normalized sequence reads in KO RA relative to WT RA across the TSS +/−1 KB. Some genes have multiple alternative promoters, so genes that are duplicated within the list are highlighted in red. Also denoted is whether the promoter has a corresponding WT or KO ES H3K27me3 MACS peak (listed as 1). (XLSX) [file pgen.1004507.s010.xlsx]

## Sheet: decreased KO RA H3K4me3
chr	start	end	strand	id	wt1	wt2	ko1	ko2	ra.wt1.norm	ra.wt2.norm	ra.ko1.norm	ra.ko2.norm	logFC	logCPM	LR	PValue	FDR	de	sig	es.k27.wt.MACS	es.k27.ko.MACS	ra.k4.wt.MACS	ra.k4.ko.MACS
chr3	87751614	87753614	+	Crabp2	290	273	121	141	3.62012	3.37917	1.59615	1.66321	-1.11302	4.69704	110.391	8.04317e-26	1.61374e-21	-1	1	0	1	1	1
chr1	74817465	74819465	+	Wnt6	403	438	248	261	5.03071	5.42153	3.27145	3.07871	-0.734143	5.40252	77.5999	1.26177e-18	1.6877e-14	-1	1	1	1	1	1
chr12	12946421	12948421	-	Mycn	596	613	379	453	7.43996	7.58766	4.99952	5.3435	-0.549275	5.99402	68.9768	9.96261e-17	9.99424e-13	-1	1	0	0	1	1
chr5	35867274	35869274	-	Cpz	142	140	62	66	1.77261	1.73291	0.817864	0.778524	-1.14812	3.70297	59.1986	1.42533e-14	1.14388e-10	-1	1	0	0	1	1
chr14	56442631	56444631	+	Nfatc4	351	347	193	249	4.38159	4.29514	2.54593	2.93716	-0.669518	5.15755	53.2849	2.88515e-13	1.92954e-09	-1	1	0	0	1	1
chr17	35837818	35839818	-	Ddr1	285	241	134	160	3.5577	2.98308	1.76764	1.88733	-0.849505	4.68781	52.3939	4.54125e-13	2.60324e-09	-1	1	0	0	1	1
chr17	35837988	35839988	-	Ddr1	214	186	102	119	2.6714	2.30229	1.34552	1.4037	-0.865542	4.29147	48.6911	2.9963e-12	1.5029e-08	-1	1	0	0	1	1
chr6	127098643	127100643	+	AK020388	398	418	255	305	4.9683	5.17397	3.36379	3.59772	-0.553156	5.42791	47.8745	4.54382e-12	2.02589e-08	-1	1	1	0	1	1
chr6	127099978	127101978	-	CYL2	358	346	227	247	4.46897	4.28276	2.99444	2.91357	-0.580573	5.20669	46.7209	8.18534e-12	3.28453e-08	-1	1	1	0	1	1
chr6	127098406	127100406	+	AK043994	337	348	222	240	4.20683	4.30751	2.92848	2.83099	-0.57809	5.16844	45.1151	1.85792e-11	6.77752e-08	-1	1	1	0	1	1
chr15	56525100	56527100	-	Has2	295	318	199	191	3.68253	3.93618	2.62508	2.253	-0.661604	4.97793	44.637	2.37171e-11	7.9308e-08	-1	1	0	0	1	1
chr11	96167223	96169223	-	AK002860	160	168	77	103	1.99731	2.07949	1.01573	1.21497	-0.875124	4.00392	42.9606	5.58532e-11	1.60087e-07	-1	1	1	1	1	1
chr6	97261373	97263373	-	Frmd4b	141	133	72	70	1.76013	1.64626	0.949777	0.825707	-0.95707	3.72434	41.8754	9.72791e-11	2.60234e-07	-1	1	0	0	1	1
chr7	26572751	26574751	-	Axl	149	168	93	82	1.85999	2.07949	1.2268	0.967257	-0.865763	3.96296	38.9118	4.43389e-10	9.88438e-07	-1	1	0	0	1	1
chr6	127100065	127102065	-	Ccnd2	331	331	220	238	4.13193	4.09709	2.9021	2.8074	-0.541374	5.13431	38.7303	4.86604e-10	1.02768e-06	-1	1	1	0	1	1
chr18	55146342	55148342	-	AK155149	457	486	329	368	5.7048	6.01567	4.33995	4.34086	-0.446103	5.68052	37.32	1.00252e-09	1.91562e-06	-1	1	0	0	1	1
chr1	72870076	72872076	+	Igfbp2	615	607	393	508	7.67714	7.5134	5.1842	5.99227	-0.451151	6.04933	36.5448	1.49201e-09	2.62276e-06	-1	1	0	0	1	1
chr4	133573730	133575730	-	Lin28a	722	691	441	587	9.01284	8.55314	5.81738	6.92414	-0.471705	6.24965	36.3745	1.62822e-09	2.71989e-06	-1	1	0	0	1	1
chr5	129105980	129107980	+	Fzd10	714	689	507	595	8.91298	8.52838	6.68801	7.01851	-0.358636	6.2885	35.0822	3.16077e-09	4.87816e-06	-1	1	0	0	1	1
chr7	149842385	149844385	-	Igf2	168	183	106	106	2.09717	2.26516	1.39828	1.25036	-0.736749	4.1531	34.388	4.51494e-09	6.71004e-06	-1	1	1	1	1	1
chr2	74549582	74551582	-	1700109F18Rik	316	322	228	222	3.94468	3.98569	3.00763	2.61867	-0.513204	5.0942	31.229	2.29318e-08	3.17305e-05	-1	1	1	1	1	1
chr15	76499302	76501302	-	Foxh1	53	59	22	22	0.661608	0.730297	0.29021	0.259508	-1.35305	2.35319	31.0125	2.56371e-08	3.31851e-05	-1	1	0	0	1	1
chr3	89030119	89032119	-	Mir92b	149	164	91	99	1.85999	2.02998	1.20041	1.16779	-0.729521	3.99187	30.3596	3.58925e-08	4.50081e-05	-1	1	0	0	1	1
chr10	45189006	45191006	-	Lin28b	264	234	158	178	3.29555	2.89643	2.08423	2.09965	-0.577584	4.71214	29.0814	6.94015e-08	8.43902e-05	-1	1	0	0	1	1
chr2	29106559	29108559	-	mKIAA1857	400	400	298	306	4.99326	4.95117	3.93102	3.60952	-0.415397	5.45889	28.3211	1.02772e-07	0.000114554	-1	1	1	0	1	1
chr9	36953898	36955898	-	Pknox2	411	414	311	316	5.13058	5.12446	4.10251	3.72748	-0.405779	5.50725	26.9782	2.05762e-07	0.000211708	-1	1	0	0	1	1
chr2	74549049	74551049	+	Hoxd3	314	313	231	220	3.91971	3.87429	3.0472	2.59508	-0.484638	5.08131	26.1947	3.08663e-07	0.000294898	-1	1	1	1	1	1
chr15	78756154	78758154	+	Lgals1	367	350	265	270	4.58132	4.33227	3.49571	3.18487	-0.432218	5.29478	25.7965	3.79383e-07	0.000354035	-1	1	0	0	1	1
chr14	56471951	56473951	+	Nynrin	262	257	188	176	3.27059	3.18112	2.47997	2.07606	-0.521043	4.79603	25.1415	5.32734e-07	0.000464718	-1	1	0	0	1	1
chr19	46696890	46698890	+	D19Wsu162e	82	107	40	56	1.02362	1.32444	0.527654	0.660565	-0.986658	3.18701	24.9263	5.95643e-07	0.00050854	-1	1	0	0	1	1
chr5	127721195	127723195	+	Tmem132c	302	330	233	224	3.76991	4.08471	3.07358	2.64226	-0.476803	5.09554	24.2879	8.29568e-07	0.000679348	-1	1	0	0	1	1
chr9	117159692	117161692	-	Rbms3	80	86	48	33	0.998653	1.0645	0.633185	0.389262	-1.04043	2.9934	24.1941	8.71006e-07	0.000699018	-1	1	0	0	1	1
chr5	129105561	129107561	-	5930412G12Rik	667	642	504	569	8.32627	7.94662	6.64844	6.71182	-0.296929	6.2166	23.9247	1.0018e-06	0.000744431	-1	1	0	0	1	1
chr6	134836876	134838876	-	Gpr19	210	253	154	164	2.62146	3.13161	2.03147	1.93451	-0.551413	4.6185	22.9906	1.62795e-06	0.00114605	-1	1	0	0	1	1
chr18	55151244	55153244	-	Zfp608	234	198	138	157	2.92106	2.45083	1.82041	1.85194	-0.560299	4.51597	22.6846	1.90895e-06	0.00127676	-1	1	0	0	1	1
chr18	55151244	55153244	-	Znf608	234	198	138	157	2.92106	2.45083	1.82041	1.85194	-0.560299	4.51597	22.6844	1.90908e-06	0.00127676	-1	1	0	0	1	1
chr15	75738769	75740769	-	Eef1d	823	812	613	748	10.2736	10.0509	8.0863	8.82327	-0.275298	6.54513	22.4664	2.13855e-06	0.00138409	-1	1	0	0	1	1
chrX	38753705	38755705	+	Gria3	107	99	57	64	1.3357	1.22541	0.751907	0.754932	-0.776551	3.38266	22.3536	2.26786e-06	0.00144448	-1	1	0	0	1	1
chr12	106269898	106271898	+	Glrx5	967	986	786	894	12.0712	12.2046	10.3684	10.5455	-0.227354	6.82357	22.0912	2.60005e-06	0.00163019	-1	1	0	0	1	1
chr2	105515601	105517601	+	Pax6	285	266	204	191	3.5577	3.29253	2.69104	2.253	-0.489164	4.89468	22.0504	2.65581e-06	0.00163786	-1	1	1	1	1	1
chr3	49560237	49562237	-	Pcdh18	285	293	216	211	3.5577	3.62673	2.84933	2.48892	-0.446439	4.98045	22.0231	2.69392e-06	0.00163786	-1	1	0	0	1	1
chr1	179371537	179373537	+	Zfp238	861	904	704	801	10.748	11.1896	9.28671	9.44845	-0.24003	6.67202	21.8717	2.91499e-06	0.0017275	-1	1	0	0	1	1
chr2	10291077	10293077	+	Sfmbt2	128	121	79	76	1.59784	1.49773	1.04212	0.896482	-0.692972	3.68281	21.8132	3.00526e-06	0.00174771	-1	1	0	0	1	1
chr17	28278470	28280470	+	Scube3	767	703	584	619	9.57459	8.70168	7.70375	7.30161	-0.29898	6.38347	21.6941	3.19772e-06	0.00183307	-1	1	0	0	1	1
chr17	25932989	25934989	-	Metrn	437	443	339	363	5.45514	5.48342	4.47187	4.28188	-0.336061	5.62941	21.2756	3.97761e-06	0.00224802	-1	1	0	0	1	1
chr9	107482626	107484626	+	Hyal3	169	188	115	130	2.10965	2.32705	1.51701	1.53346	-0.552817	4.24662	21.1503	4.24628e-06	0.00236654	-1	1	0	0	1	1
chr17	35836534	35838534	-	Ddr1	456	389	303	331	5.69232	4.81501	3.99698	3.90441	-0.424509	5.53293	20.9976	4.59851e-06	0.00249357	-1	1	0	0	1	1
chr1	19197994	19199994	+	Tcfap2b	58	65	24	36	0.724023	0.804565	0.316592	0.424649	-1.04322	2.56966	20.8391	4.99533e-06	0.00260321	-1	1	1	1	1	1
chr12	8504512	8506512	+	AK192194	961	939	738	884	11.9963	11.6229	9.73522	10.4275	-0.2387	6.77814	20.8498	4.96739e-06	0.00260321	-1	1	0	0	1	1
chr7	152124829	152126829	-	Ccnd1	274	319	159	240	3.42039	3.94856	2.09742	2.83099	-0.586162	4.95583	20.4483	6.12625e-06	0.00311175	-1	1	0	0	1	1
chr15	59145646	59147646	+	Sqle	662	670	543	573	8.26385	8.2932	7.1629	6.759	-0.265311	6.25685	20.2434	6.81898e-06	0.00337809	-1	1	0	0	1	1
chr7	103358146	103360146	+	Odz4	483	483	352	425	6.02937	5.97853	4.64335	5.01322	-0.324391	5.7667	20.1055	7.32868e-06	0.00358631	-1	1	0	0	1	1
chr19	10314237	10316237	-	Gm98	120	126	75	82	1.49798	1.55962	0.989351	0.967257	-0.657178	3.67758	20.0389	7.58843e-06	0.00366869	-1	1	0	0	1	1
chr1	183949110	183951110	-	Enah	1148	1087	907	1044	14.3307	13.4548	11.9646	12.3148	-0.206299	7.02745	19.6392	9.3529e-06	0.00441534	-1	1	0	0	1	1
chr6	31512936	31514936	-	Podxl	717	749	584	661	8.95043	9.27106	7.70375	7.79703	-0.245834	6.40238	19.5714	9.69071e-06	0.00446964	-1	1	0	0	1	1
chr9	43874103	43876103	+	Usp2	138	146	95	94	1.72268	1.80718	1.25318	1.10881	-0.596892	3.90565	19.3084	1.11219e-05	0.00495875	-1	1	0	0	1	1
chr12	112915315	112917315	+	Trmt61a	542	537	399	484	6.76587	6.64694	5.26335	5.70917	-0.299585	5.9366	18.9274	1.3579e-05	0.00573561	-1	1	0	0	1	1
chr7	135072617	135074617	-	Prss8	199	218	136	165	2.48415	2.69839	1.79402	1.94631	-0.480191	4.49672	18.8021	1.45008e-05	0.00593748	-1	1	0	0	1	1
chr7	135072626	135074626	-	Prss8	198	217	136	164	2.47167	2.68601	1.79402	1.93451	-0.478043	4.49082	18.6004	1.61185e-05	0.00627948	-1	1	0	0	1	1
chr5	115017259	115019259	+	BC057022	393	429	296	354	4.90588	5.31013	3.90464	4.17572	-0.349017	5.52417	18.538	1.66551e-05	0.00642615	-1	1	0	0	1	1
chr7	149843708	149845708	-	Igf2	306	337	239	259	3.81985	4.17136	3.15273	3.05512	-0.378578	5.16048	18.2895	1.89747e-05	0.00725142	-1	1	1	1	1	1
chr10	80379989	80381989	-	Lmnb2	521	547	409	474	6.50373	6.77072	5.39526	5.59121	-0.284539	5.92911	18.239	1.94844e-05	0.00737596	-1	1	0	0	1	1
chr15	102844340	102846340	+	Mir615	422	395	310	343	5.26789	4.88928	4.08932	4.04596	-0.333293	5.52366	18.1885	2.00079e-05	0.00743385	-1	1	1	1	1	1
chr9	110644113	110646113	-	Pth1r	408	409	317	342	5.09313	5.06257	4.18166	4.03417	-0.320085	5.52975	18.0217	2.18407e-05	0.0078955	-1	1	1	1	1	1
chr19	44830883	44832883	+	Pax2	247	225	158	190	3.08334	2.78503	2.08423	2.2412	-0.449825	4.68675	17.9828	2.22908e-05	0.00790214	-1	1	1	1	1	1
chr1	59968849	59970849	+	Fam117b	863	856	699	791	10.773	10.5955	9.22075	9.33049	-0.216364	6.64506	17.9693	2.24498e-05	0.00790214	-1	1	0	0	1	1
chr4	57857119	57859119	+	Akap2	104	132	71	79	1.29825	1.63388	0.936586	0.931869	-0.66298	3.61612	17.5869	2.7447e-05	0.0094134	-1	1	0	0	1	1
chr13	78341047	78343047	+	AK051417	223	186	142	148	2.78375	2.30229	1.87317	1.74578	-0.505606	4.46106	17.4948	2.88088e-05	0.0097967	-1	1	1	0	1	1
chrX	38753480	38755480	+	Gria3	105	93	56	67	1.31073	1.15115	0.738716	0.790319	-0.695994	3.35583	17.3041	3.18491e-05	0.0106065	-1	1	0	0	1	1
chr12	110030520	110032520	+	Yy1	1250	1241	1043	1177	15.604	15.361	13.7586	13.8837	-0.1763	7.1978	17.1877	3.38629e-05	0.0109582	-1	1	0	0	1	1
chr17	24607067	24609067	+	Pgp	545	555	440	481	6.80332	6.86974	5.80419	5.67379	-0.266302	5.98072	17.103	3.54061e-05	0.0113573	-1	1	0	0	1	1
chr10	115023835	115025835	-	Lgr5	289	308	208	254	3.60763	3.8124	2.7438	2.99614	-0.379995	5.05195	17.0052	3.72771e-05	0.0115269	-1	1	0	0	1	1
chr12	106269488	106271488	-	Snhg10	989	1000	820	928	12.3458	12.3779	10.8169	10.9465	-0.196462	6.86424	17.0228	3.69332e-05	0.0115269	-1	1	0	0	1	1
chr14	52947344	52949344	-	Sall2	111	117	63	85	1.38563	1.44822	0.831055	1.00264	-0.632991	3.57704	16.8377	4.07154e-05	0.0123746	-1	1	0	0	1	1
chr7	50926400	50928400	+	Ctu1	342	325	244	284	4.26924	4.02282	3.21869	3.35001	-0.347191	5.22587	16.7372	4.29319e-05	0.0125747	-1	1	0	0	1	1
chr3	130814007	130816007	-	BC051212	470	503	372	429	5.86709	6.22609	4.90718	5.0604	-0.290772	5.79255	16.6994	4.37948e-05	0.0127345	-1	1	0	0	1	1
chr4	137859652	137861652	+	Ddost	713	745	591	664	8.90049	9.22155	7.79609	7.83242	-0.226401	6.40353	16.6204	4.56569e-05	0.0131804	-1	1	0	0	1	1
chr10	91625646	91627646	-	AK083030	53	38	21	16	0.661608	0.470361	0.277018	0.188733	-1.30023	2.08527	16.521	4.8113e-05	0.0133396	-1	1	0	0	1	1
chr2	26358341	26360341	-	Notch1	482	483	374	426	6.01688	5.97853	4.93356	5.02502	-0.280591	5.78554	16.5765	4.67255e-05	0.0133396	-1	1	0	0	1	1
chr2	38639034	38641034	-	Nr6a1	147	130	88	101	1.83502	1.60913	1.16084	1.19138	-0.561095	3.8829	16.5439	4.75374e-05	0.0133396	-1	1	0	0	1	1
chr8	91044242	91046242	+	Nkd1	308	318	210	273	3.84481	3.93618	2.77018	3.22026	-0.384904	5.11715	16.5356	4.77464e-05	0.0133396	-1	1	0	0	1	1
chr8	26950250	26952250	-	Ash2l	594	614	468	551	7.415	7.60004	6.17355	6.49949	-0.255656	6.11898	16.4723	4.9366e-05	0.0135679	-1	1	0	0	1	1
chr13	78337242	78339242	-	Nr2f1	653	672	524	607	8.1515	8.31796	6.91227	7.16006	-0.238513	6.25994	16.397	5.13658e-05	0.0140215	-1	1	1	1	1	1
chr13	105076952	105078952	+	Adamts6	121	88	59	67	1.51046	1.08926	0.77829	0.790319	-0.739552	3.41693	16.2915	5.43073e-05	0.0145616	-1	1	0	0	1	1
chr7	133902139	133904139	+	Mapk3	321	341	245	282	4.00709	4.22087	3.23188	3.32642	-0.339026	5.21861	16.2871	5.4433e-05	0.0145616	-1	1	0	0	1	1
chr3	130812388	130814388	+	Lef1	370	365	289	304	4.61877	4.51794	3.8123	3.58593	-0.319725	5.37859	16.184	5.74781e-05	0.0150503	-1	1	1	0	1	1
chr1	123223254	123225254	-	Insig2	570	600	469	520	7.1154	7.42675	6.18674	6.13382	-0.252544	6.07534	16.1747	5.77603e-05	0.0150503	-1	1	0	0	1	1
chr1	174135911	174137911	-	Pea15a	313	334	247	267	3.90723	4.13422	3.25826	3.14948	-0.341985	5.18542	16.182	5.75369e-05	0.0150503	-1	1	0	0	1	1
chr11	94360287	94362287	-	Epn3	86	97	59	54	1.07355	1.20066	0.77829	0.636974	-0.704019	3.24435	16.0305	6.23316e-05	0.0158303	-1	1	0	0	1	1
chrX	50094589	50096589	-	Mir18b	27	28	8	13	0.337045	0.346582	0.105531	0.153346	-1.3886	1.38527	15.9391	6.54138e-05	0.0165085	-1	1	0	0	1	1
chr1	123223338	123225338	-	Insig2	572	602	470	524	7.14037	7.45151	6.19993	6.18101	-0.250197	6.08123	15.9256	6.58819e-05	0.0165228	-1	1	0	0	1	1
chr2	153066093	153068093	-	Plagl2	873	871	748	766	10.8978	10.7812	9.86713	9.03559	-0.213839	6.66853	15.8559	6.83546e-05	0.0167743	-1	1	0	0	1	1
chr5	43625592	43627592	-	Gm7854	747	723	574	684	9.32492	8.94923	7.57183	8.06834	-0.235109	6.41064	15.8133	6.99087e-05	0.0167978	-1	1	1	0	1	1
chr1	78654014	78656014	+	Utp14b	825	873	683	794	10.2986	10.8059	9.00969	9.36587	-0.211395	6.62916	15.5909	7.86333e-05	0.018134	-1	1	0	0	1	1
chr17	24606417	24608417	+	Pgp	636	649	525	576	7.93929	8.03327	6.92546	6.79439	-0.233043	6.21926	15.4801	8.33794e-05	0.0189026	-1	1	0	0	1	1
chr1	138520477	138522477	+	Zfp281	673	706	515	644	8.40117	8.73881	6.79354	7.5965	-0.261875	6.30594	15.4078	8.6631e-05	0.0194586	-1	1	0	0	1	1
chr15	79912011	79914011	-	Rpl3	1032	965	843	909	12.8826	11.9447	11.1203	10.7224	-0.198852	6.86981	15.3766	8.80733e-05	0.0195255	-1	1	0	0	1	1
chr8	4492404	4494404	+	Lass4	207	193	145	153	2.58401	2.38894	1.91275	1.80476	-0.434481	4.45855	15.3126	9.11082e-05	0.0197671	-1	1	0	0	1	1
chrX	38753030	38755030	+	Gria3	69	74	38	47	0.861338	0.915966	0.501271	0.554403	-0.758887	2.876	15.2826	9.25652e-05	0.0198629	-1	1	0	0	1	1
chr6	30690298	30692298	+	Mir335	75	73	35	52	0.936237	0.903588	0.461697	0.613382	-0.775585	2.91656	15.1598	9.87819e-05	0.0206449	-1	1	0	0	1	1
chr8	123191011	123193011	-	COX4AL	1133	1116	951	1056	14.1434	13.8138	12.545	12.4564	-0.174365	7.05181	15.1247	0.000100638	0.0207129	-1	1	0	0	1	1
chr8	123191011	123193011	-	Cox4nb	1133	1116	951	1056	14.1434	13.8138	12.545	12.4564	-0.174365	7.05181	15.1244	0.000100656	0.0207129	-1	1	0	0	1	1
chr11	96177478	96179478	+	Mir10a	76	76	49	42	0.94872	0.940722	0.646376	0.495424	-0.748264	2.96871	15.0182	0.000106481	0.0216891	-1	1	1	1	1	1
chr14	98567761	98569761	-	Dach1	602	533	442	493	7.51486	6.59743	5.83058	5.81534	-0.289921	6.01511	14.8621	0.000115664	0.0232062	-1	1	0	0	1	1
chr17	73266644	73268644	+	Lbh	378	334	272	291	4.71864	4.13422	3.58805	3.43258	-0.348603	5.32017	14.7392	0.000123452	0.0239311	-1	1	0	0	1	1
chr19	5923815	5925815	-	Cdc42ep2	206	216	143	176	2.57153	2.67363	1.88636	2.07606	-0.413618	4.54145	14.7443	0.000123117	0.0239311	-1	1	0	0	1	1
chr3	88904866	88906866	-	Fdps	545	536	384	501	6.80332	6.63456	5.06548	5.9097	-0.300462	5.93839	14.5487	0.000136581	0.0259137	-1	1	0	0	1	1
chr17	24606257	24608257	-	AK014798	607	636	508	559	7.57728	7.87235	6.70121	6.59386	-0.23035	6.17262	14.5061	0.000139704	0.0261959	-1	1	0	0	1	1
chr7	103359180	103361180	+	Odz4	324	332	243	286	4.04454	4.10947	3.2055	3.3736	-0.320435	5.21347	14.5113	0.000139322	0.0261959	-1	1	0	0	1	1
chr2	153066267	153068267	+	Pofut1	852	852	737	742	10.6357	10.546	9.72202	8.75249	-0.213842	6.63529	14.461	0.00014309	0.0266288	-1	1	0	0	1	1
chr7	134889288	134891288	+	Fbxl19	688	675	529	638	8.58842	8.35509	6.97822	7.52573	-0.234472	6.30205	14.4577	0.00014334	0.0266288	-1	1	0	0	1	1
chr4	131865221	131867221	+	Snora61	401	437	334	353	5.00575	5.40915	4.40591	4.16392	-0.296487	5.57676	14.3797	0.000149406	0.0273245	-1	1	0	0	1	1
chr14	115442072	115444072	+	Mir18	218	193	147	161	2.72133	2.38894	1.93913	1.89913	-0.426056	4.5004	14.3417	0.000152449	0.027432	-1	1	0	0	1	1
chr1	164477475	164479475	-	Mettl13	454	445	362	389	5.66736	5.50817	4.77527	4.58857	-0.269557	5.68974	14.2367	0.000161193	0.0280008	-1	1	0	0	1	1
chr1	164477475	164479475	-	mKIAA0859	454	445	362	389	5.66736	5.50817	4.77527	4.58857	-0.269557	5.68974	14.2368	0.000161186	0.0280008	-1	1	0	0	1	1
chr17	25032444	25034444	+	Nme3	475	482	360	437	5.9295	5.96616	4.74889	5.15477	-0.274303	5.77551	14.2275	0.000161989	0.0280178	-1	1	0	0	1	1
chr18	55148963	55150963	+	AK163160	324	355	260	288	4.04454	4.39416	3.42975	3.39719	-0.319227	5.2642	14.1687	0.00016713	0.0284462	-1	1	0	0	1	1
chr2	132705597	132707597	-	Lrrn4	80	77	45	53	0.998653	0.9531	0.593611	0.625178	-0.688654	3.03282	14.1565	0.000168215	0.0284809	-1	1	0	0	1	1
chr13	58316013	58318013	-	Ubqln1	731	780	626	690	9.12519	9.65477	8.25778	8.13911	-0.209427	6.46299	14.1475	0.000169019	0.0284968	-1	1	0	0	1	1
chr15	75739164	75741164	+	Tigd5	719	735	538	689	8.97539	9.09777	7.09695	8.12731	-0.256657	6.38442	14.017	0.000181165	0.0297935	-1	1	0	0	1	1
chr3	128915854	128917854	+	Pitx2	448	490	363	416	5.59246	6.06518	4.78846	4.90706	-0.278122	5.74568	14.0032	0.000182503	0.029891	-1	1	0	0	1	1
chr2	129023508	129025508	+	Slc20a1	712	690	596	607	8.88801	8.54076	7.86204	7.16006	-0.230493	6.34686	13.8922	0.000193596	0.0299939	-1	1	0	0	1	1
chr9	96158666	96160666	+	Tfdp2	83	78	37	60	1.0361	0.965477	0.48808	0.707749	-0.741454	3.04608	13.8944	0.000193369	0.0299939	-1	1	0	0	1	1
chr7	137835069	137837069	+	Tacc2	379	343	285	293	4.73112	4.24563	3.75953	3.45617	-0.330553	5.34856	13.8787	0.000194996	0.0300946	-1	1	0	0	1	1
chr9	44306218	44308218	+	Bcl9l	133	142	87	108	1.66026	1.75766	1.14765	1.27395	-0.505649	3.8936	13.8149	0.000201727	0.0308177	-1	1	0	0	1	1
chr5	115878693	115880693	+	Msi1	747	706	581	675	9.32492	8.73881	7.66417	7.96217	-0.220543	6.40102	13.7074	0.000213609	0.0322236	-1	1	1	1	1	1
chr11	103634488	103636488	+	Wnt3	211	223	171	157	2.63395	2.76028	2.25572	1.85194	-0.413123	4.5855	13.6674	0.000218214	0.0325512	-1	1	0	1	1	1
chr15	76025139	76027139	-	Plec	80	64	45	37	0.998653	0.792187	0.593611	0.436445	-0.818881	2.86822	13.6603	0.000219037	0.032553	-1	1	0	0	1	1
chr2	164682207	164684207	-	Pltp	395	377	308	329	4.93085	4.66647	4.06294	3.88082	-0.287317	5.46329	13.5551	0.000231667	0.033804	-1	1	0	0	1	1
chr4	131865617	131867617	+	Snord99	202	223	164	158	2.5216	2.76028	2.16338	1.86374	-0.409797	4.55635	13.5185	0.00023622	0.0342194	-1	1	0	0	1	1
chr12	3571390	3573390	+	Dtnb	569	582	456	531	7.10292	7.20395	6.01526	6.26358	-0.231884	6.06051	13.4952	0.000239172	0.0345224	-1	1	0	0	1	1
chr17	31991736	31993736	-	Sik1	584	647	488	557	7.29017	8.00851	6.43738	6.57027	-0.246542	6.15063	13.4048	0.000250978	0.0354123	-1	1	0	0	1	1
chr2	129024045	129026045	+	Slc20a1	707	678	591	591	8.8256	8.39223	7.79609	6.97132	-0.237966	6.32605	13.3943	0.000252396	0.0354123	-1	1	0	0	1	1
chr9	21527037	21529037	+	Ldlr	625	579	470	550	7.80198	7.16681	6.19993	6.4877	-0.24977	6.11732	13.4071	0.000250678	0.0354123	-1	1	0	0	1	1
chr9	38524852	38526852	+	Vwa5a	252	255	188	212	3.14576	3.15637	2.47997	2.50071	-0.35193	4.83145	13.3946	0.000252356	0.0354123	-1	1	0	0	1	1
chr1	196956763	196958763	-	Cr1l	295	327	238	261	3.68253	4.04758	3.13954	3.07871	-0.327817	5.13488	13.386	0.000253514	0.0354451	-1	1	0	0	1	1
chr1	9534488	9536488	+	Rrs1	578	520	422	494	7.21527	6.43652	5.56675	5.82713	-0.272118	5.97486	13.277	0.000268679	0.0371769	-1	1	0	0	1	1
chr11	23977055	23979055	+	Bcl11a	357	336	279	282	4.45649	4.15898	3.68039	3.32642	-0.314563	5.29707	13.2391	0.000274171	0.0378064	-1	1	1	1	1	1
chr14	21298354	21300354	-	Anxa7	306	277	215	248	3.81985	3.42868	2.83614	2.92536	-0.342646	5.03532	13.0676	0.000300455	0.0403223	-1	1	0	0	1	1
chr2	119114856	119116856	+	Vps18	260	266	188	229	3.24562	3.29253	2.47997	2.70124	-0.345065	4.88595	12.9909	0.000313002	0.0412024	-1	1	0	0	1	1
chr4	133139287	133141287	+	Gpn2	505	525	412	467	6.304	6.49841	5.43484	5.50864	-0.238787	5.89813	12.9997	0.000311535	0.0412024	-1	1	0	0	1	1
chr1	93146142	93148142	+	Ube2f	771	768	621	731	9.62452	9.50624	8.19183	8.62274	-0.197098	6.4942	12.8688	0.000334099	0.043669	-1	1	0	0	1	1
chr1	93145895	93147895	+	Ube2f	769	765	622	727	9.59955	9.46911	8.20502	8.57556	-0.195564	6.49033	12.8627	0.000335205	0.0436714	-1	1	0	0	1	1
chr19	5730720	5732720	-	Sssca1	351	364	282	308	4.38159	4.50556	3.71996	3.63311	-0.287255	5.35282	12.8527	0.000336992	0.0437621	-1	1	0	0	1	1
chr2	172764793	172766793	-	Bmp7	453	477	321	431	5.65487	5.90427	4.23442	5.084	-0.318938	5.71379	12.8	0.000346623	0.0445647	-1	1	0	1	1	1
chr2	166889792	166891792	+	Snord12	404	363	295	331	5.0432	4.49318	3.89145	3.90441	-0.303232	5.44627	12.7946	0.000347615	0.0445647	-1	1	0	0	1	1
chr12	3572040	3574040	+	Dtnb	585	600	471	551	7.30265	7.42675	6.21313	6.49949	-0.223643	6.10606	12.7665	0.000352884	0.0450961	-1	1	0	0	1	1
chr12	60231439	60233439	+	Ctage5	551	580	423	530	6.87822	7.17919	5.57994	6.25178	-0.258084	6.02256	12.7095	0.000363808	0.0459558	-1	1	0	0	1	1
chr16	74410156	74412156	-	Robo1	311	340	245	284	3.88226	4.20849	3.23188	3.35001	-0.309469	5.20751	12.7052	0.000364649	0.0459558	-1	1	0	0	1	1
chr16	74410156	74412156	-	Robo2	311	340	245	284	3.88226	4.20849	3.23188	3.35001	-0.309469	5.20751	12.7016	0.000365338	0.0459558	-1	1	0	0	1	1
chr14	21166342	21168342	-	Ecd	766	797	645	735	9.5621	9.8652	8.50842	8.66992	-0.189758	6.5203	12.6796	0.00036966	0.0463542	-1	1	0	0	1	1
chr10	128327773	128329773	-	Gdf11	613	663	533	565	7.65218	8.20656	7.03099	6.66463	-0.2266	6.21246	12.6372	0.000378154	0.0464042	-1	1	0	1	1	1
chr1	196956466	196958466	-	Crry	297	333	243	265	3.7075	4.12185	3.2055	3.12589	-0.320433	5.1565	12.6476	0.000376056	0.0464042	-1	1	0	0	1	1
chr15	79912353	79914353	-	Snord43	965	927	796	890	12.0463	11.4743	10.5003	10.4983	-0.176448	6.80191	12.6315	0.00037931	0.0464042	-1	1	0	0	1	1
chr7	133903110	133905110	+	Mapk3	318	330	250	280	3.96965	4.08471	3.29784	3.30283	-0.300013	5.20568	12.6548	0.000374598	0.0464042	-1	1	0	0	1	1
chr2	152494196	152496196	+	H13	692	702	593	628	8.63835	8.6893	7.82247	7.40777	-0.201256	6.3516	12.6036	0.000385002	0.0466089	-1	1	0	0	1	1
chr12	12947641	12949641	-	Mycn	536	588	430	519	6.69097	7.27821	5.67228	6.12203	-0.254826	6.01548	12.5326	0.000399903	0.0475544	-1	1	0	0	1	1
chr19	30622985	30624985	-	Dkk1	167	149	114	119	2.08469	1.84431	1.50381	1.4037	-0.449247	4.11676	12.5235	0.000401867	0.0475685	-1	1	0	0	1	1
chrX	147530085	147532085	-	Tsr2	230	231	164	198	2.87113	2.8593	2.16338	2.33557	-0.358727	4.69155	12.5033	0.000406226	0.0478024	-1	1	0	0	1	1
chr7	53288065	53290065	+	Nomo1	496	498	389	458	6.19165	6.1642	5.13143	5.40248	-0.241017	5.84548	12.444	0.00041934	0.0487735	-1	1	0	0	1	1
chr2	32817820	32819820	+	Snora65	705	685	600	589	8.80063	8.47887	7.91481	6.94773	-0.234325	6.33304	12.3902	0.000431589	0.0499089	-1	1	0	0	1	1
