# Supplementary material for: KDM6 Demethylase Independent Loss of Histone H3 Lysine 27 Trimethylation during Early Embryonic Development
Source: PLoS Genet. 2014 Aug 7;10(8):e1004507. doi: 10.1371/journal.pgen.1004507 (PMC4125042; doi:10.1371/journal.pgen.1004507)
Supplement: Table S3 — KO RA H3K27me3 MACS peaks that have enrichment in H3K27me3 sequence reads over WT RA. EdgeR statistical comparison for significant (FDR<0.05) increase in H3K27me3 normalized sequence reads in KO RA MACS peaks relative to WT RA across the KO RA peak center +/−0.5 KB. MACS peaks are listed with the nearest neighboring gene. Some genes are associated with multiple MACS peaks, so genes that are duplicated within the list are highlighted in red. Also denoted is whether the promoter of that gene has a corresponding reduction in KO RA H3K4me3 (listed as 1). (XLSX) [file pgen.1004507.s011.xlsx]

## Sheet: increase H3K27me3 at KO RA MACS
chr	start	end	id	wt1	wt2	ko1	ko2	wt1.norm	wt2.norm	ko1.norm	ko2.norm	logFC	logCPM	LR	PValue	FDR	de	sig	type	type.start	type.end	type.strand	pr dist	K4 down in KO	type.id
chr1	74815954	74818291	MACS_peak_68	49	71	106	139	49.6628	77.2812	107.874	125	0.968549	7.91463	18.8733	1.39692e-05	0.00699083	1	1	exon	74818466	74818796	+	-175	1	gene_id "Wnt6"; gene_name "Wnt6"; p_id "P19634"; transcript_id "NM_009526"; tss_id "TSS21749";
chr11	23981593	23983085	MACS_peak_446	26	28	59	72	26.3517	30.4771	60.0433	64.7483	1.20776	6.96621	19.247	1.14852e-05	0.00699083	1	1	exon	23980695	23980739	+	2390	1	gene_id "Bcl11a"; gene_name "Bcl11a"; p_id "P20408"; transcript_id "NM_001159290"; tss_id "TSS2728";
chr11	95083865	95085265	MACS_peak_635	22	20	50	61	22.2976	21.7693	50.8841	54.8562	1.32782	6.70489	19.2523	1.1453e-05	0.00699083	1	1	exon	95122843	95123133	+	-37578	0	gene_id "Tac4"; gene_name "Tac4"; p_id "P2871"; transcript_id "NM_053093"; tss_id "TSS13945";
chr11	95444520	95446191	MACS_peak_639	54	52	101	112	54.7304	56.6003	102.786	100.72	0.935213	7.73227	18.9182	1.36442e-05	0.00699083	1	1	CDS	95442267	95442408	-	3924	0	gene_id "Ngfr"; gene_name "Ngfr"; p_id "P17123"; transcript_id "NM_033217"; tss_id "TSS1750";
chr11	95445192	95447003	MACS_peak_640	56	55	110	111	56.7575	59.8657	111.945	99.8203	0.921956	7.78987	20.0972	7.3603e-06	0.00699083	1	1	CDS	95448798	95448872	-	-1795	0	gene_id "Ngfr"; gene_name "Ngfr"; p_id "P17123"; transcript_id "NM_033217"; tss_id "TSS1750";
chr18	61196341	61197764	MACS_peak_1955	20	17	60	44	20.2705	18.5039	61.061	39.5684	1.41177	6.59896	19.5796	9.6494e-06	0.00699083	1	1	exon	61195330	61195853	-	2434	0	gene_id "Cdx1"; gene_name "Cdx1"; p_id "P22454"; transcript_id "NM_009880"; tss_id "TSS22650";
chr2	164795146	164798005	MACS_peak_2630	61	80	122	167	61.8251	87.0774	124.157	150.18	0.972839	8.1456	20.535	5.8552e-06	0.00699083	1	1	CDS	164799187	164799281	+	-1182	0	gene_id "Slc12a5"; gene_name "Slc12a5"; p_id "P23191"; transcript_id "NM_020333"; tss_id "TSS15255";
chr5	129104658	129106100	MACS_peak_3418	24	17	61	52	24.3246	18.5039	62.0787	46.7627	1.38266	6.71857	20.6879	5.40565e-06	0.00699083	1	1	exon	129106412	129106562	-	-312	1	gene_id "5930412G12Rik"; gene_name "5930412G12Rik"; transcript_id "NR_015517"; tss_id "TSS4294";
chr9	65009236	65010783	MACS_peak_4387	24	22	56	64	24.3246	23.9463	56.9902	57.5541	1.30933	6.81731	20.7702	5.17837e-06	0.00699083	1	1	exon	65025202	65025346	+	-14419	0	gene_id "Igdcc3"; gene_name "Igdcc3"; p_id "P12207"; transcript_id "NM_008988"; tss_id "TSS13522";
chr11	97432699	97434066	MACS_peak_708	18	20	48	50	18.2435	21.7693	48.8488	44.9641	1.29382	6.54656	18.3432	1.84479e-05	0.00755357	1	1	CDS	97436282	97436303	-	-2216	0	gene_id "Srcin1"; gene_name "Srcin1"; p_id "P13646"; transcript_id "NM_018873"; tss_id "TSS5352";
chr15	89284986	89286254	MACS_peak_1505	18	15	47	44	18.2435	16.327	47.8311	39.5684	1.3859	6.42299	18.52	1.68135e-05	0.00755357	1	1	exon	89285615	89285720	+	639	0	gene_id "Mapk8ip2"; gene_name "Mapk8ip2"; p_id "P14523"; transcript_id "NM_021921"; tss_id "TSS4975";
chr10	61290840	61292181	MACS_peak_301	15	9	35	41	15.2029	9.7962	35.6189	36.8706	1.57948	6.13117	17.4268	2.9858e-05	0.0111036	1	1	exon	61301246	61301456	-	-9065	0	gene_id "Col13a1"; gene_name "Col13a1"; p_id "P2647"; transcript_id "NM_007731"; tss_id "TSS13534";
chr19	44813510	44815897	MACS_peak_2121	75	78	131	142	76.0144	84.9004	133.316	127.698	0.765565	8.14412	17.2923	3.20486e-05	0.0111036	1	1	CDS	44831884	44831926	+	-15987	1	gene_id "Pax2"; gene_name "Pax2"; p_id "P9221"; transcript_id "NM_011037"; tss_id "TSS4775";
chr6	48386312	48387889	MACS_peak_3577	23	36	63	69	23.3111	39.1848	64.114	62.0505	1.09598	7.01152	16.9916	3.75452e-05	0.0120788	1	1	exon	48386612	48389453	-	1277	0	gene_id "Zfp467"; gene_name "Zfp467"; p_id "P5309"; transcript_id "NM_001085415"; tss_id "TSS5692";
chr8	74033048	74034448	MACS_peak_4131	18	20	47	48	18.2435	21.7693	47.8311	43.1655	1.24898	6.5175	16.8511	4.043e-05	0.0121398	1	1	exon	74032363	74032459	-	2085	0	gene_id "Plvap"; gene_name "Plvap"; p_id "P15594"; transcript_id "NM_032398"; tss_id "TSS11429";
chr8	87264991	87266371	MACS_peak_4159	38	29	77	71	38.514	31.5655	78.3616	63.849	1.06565	7.18297	16.5448	4.75141e-05	0.0133752	1	1	CDS	87251804	87251866	-	14567	0	gene_id "Nfix"; gene_name "Nfix"; p_id "P19395"; transcript_id "NM_010906"; tss_id "TSS11077";
chr12	112680548	112682485	MACS_peak_1044	42	45	89	80	42.5681	48.981	90.5738	71.9426	0.887146	7.42784	15.9783	6.40731e-05	0.0152087	1	1	exon	112680872	112680894	+	1613	0	gene_id "Tnfaip2"; gene_name "Tnfaip2"; p_id "P9235"; transcript_id "NM_009396"; tss_id "TSS24384";
chr3	17951734	17953301	MACS_peak_2683	25	22	52	58	25.3381	23.9463	52.9195	52.1584	1.15252	6.74514	15.9758	6.41575e-05	0.0152087	1	1	exon	17954325	17957514	+	-1024	0	gene_id "Bhlhe22"; gene_name "Bhlhe22"; p_id "P160"; transcript_id "NM_021560"; tss_id "TSS10204";
chr6	6804841	6806348	MACS_peak_3515	31	34	63	80	31.4193	37.0079	64.114	71.9426	1.06804	7.13031	16.1757	5.77304e-05	0.0152087	1	1	exon	6813334	6813827	+	-6986	0	gene_id "Dlx6"; gene_name "Dlx6"; p_id "P18325"; transcript_id "NM_010057"; tss_id "TSS4099";
chr12	113384388	113386173	MACS_peak_1056	30	40	69	77	30.4058	43.5387	70.2201	69.2447	0.993444	7.18455	15.8633	6.80874e-05	0.0153333	1	1	exon	113384925	113385167	+	1248	0	gene_id "Kif26a"; gene_name "Kif26a"; p_id "P971"; transcript_id "NM_001097621"; tss_id "TSS4672";
chr11	23976575	23978078	MACS_peak_442	31	38	70	72	31.4193	41.3617	71.2378	64.7483	0.972313	7.15434	15.6317	7.69556e-05	0.0165052	1	1	exon	23978056	23978445	+	22	1	gene_id "Bcl11a"; gene_name "Bcl11a"; p_id "P13896"; transcript_id "NM_001242934"; tss_id "TSS14327";
chr11	100940320	100941746	MACS_peak_744	31	54	84	83	31.4193	58.7772	85.4854	74.6404	0.9119	7.40008	14.6659	0.000128347	0.0194588	1	1	stop_codon	100941566	100941568	+	180	0	gene_id "Hsd17b1"; gene_name "Hsd17b1"; p_id "P12735"; transcript_id "NM_010475"; tss_id "TSS2944";
chr11	96157740	96160674	MACS_peak_691	101	84	170	153	102.366	91.4312	173.006	137.59	0.726268	8.39941	14.6162	0.000131774	0.0194588	1	1	start_codon	96160491	96160493	+	183	0	gene_id "Hoxb6"; gene_name "Hoxb6"; p_id "P11106"; transcript_id "NM_008269"; tss_id "TSS7317";
chr17	14416166	14418232	MACS_peak_1724	49	61	92	121	49.6628	66.3965	93.6268	108.813	0.888324	7.74648	15.0475	0.000104841	0.0194588	1	1	start_codon	14416723	14416725	+	1509	0	gene_id "Smoc2"; gene_name "Smoc2"; p_id "P4209"; transcript_id "NM_022315"; tss_id "TSS17523";
chr2	139501198	139502754	MACS_peak_2528	20	30	54	57	20.2705	32.654	54.9549	51.2591	1.08292	6.77825	14.9101	0.000112755	0.0194588	1	1	exon	139503914	139504522	+	-1160	0	gene_id "Ism1"; gene_name "Ism1"; p_id "P10668"; transcript_id "NM_001126490"; tss_id "TSS23058";
chr2	180623973	180628191	MACS_peak_2670	163	223	289	326	165.205	242.728	294.11	293.166	0.6112	9.36076	14.8998	0.000113373	0.0194588	1	1	exon	180628745	180628812	+	-554	0	gene_id "Mir124a-3"; gene_name "Mir124a-3"; transcript_id "NR_029538"; tss_id "TSS23344";
chr2	84725101	84727453	MACS_peak_2425	67	96	135	143	67.9062	104.493	137.387	128.597	0.706706	8.19191	14.8062	0.000119143	0.0194588	1	1	start_codon	84726847	84726849	-	606	0	gene_id "Rtn4rl2"; gene_name "Rtn4rl2"; p_id "P23367"; transcript_id "NM_199223"; tss_id "TSS7181";
chr4	49072778	49074137	MACS_peak_2876	21	17	51	42	21.284	18.5039	51.9018	37.7699	1.21314	6.50202	14.5857	0.00013393	0.0194588	1	1	exon	49072334	49072489	+	1803	0	gene_id "E130309F12Rik"; gene_name "E130309F12Rik"; p_id "P10709"; transcript_id "NM_178756"; tss_id "TSS25145";
chr4	57444913	57446244	MACS_peak_2880	19	16	40	50	19.257	17.4155	40.7073	44.9641	1.28653	6.43224	14.9902	0.000108068	0.0194588	1	1	exon	57376906	57377164	-	69338	0	gene_id "1700042G15Rik"; gene_name "1700042G15Rik"; transcript_id "NR_038179"; tss_id "TSS4178";
chr8	87264425	87265973	MACS_peak_4158	35	34	79	64	35.4734	37.0079	80.397	57.5541	0.977416	7.1656	14.6172	0.000131708	0.0194588	1	1	CDS	87251804	87251866	-	14169	0	gene_id "Nfix"; gene_name "Nfix"; p_id "P19395"; transcript_id "NM_010906"; tss_id "TSS11077";
chr9	62998770	63000560	MACS_peak_4384	43	52	84	98	43.5816	56.6003	85.4854	88.1297	0.870685	7.53379	14.7692	0.000121504	0.0194588	1	1	exon	62996667	62996768	-	3893	0	gene_id "Skor1"; gene_name "Skor1"; p_id "P22941"; transcript_id "NM_001163758"; tss_id "TSS14417";
chr11	119252608	119254277	MACS_peak_857	27	36	71	60	27.3652	39.1848	72.2555	53.9569	0.987057	7.03984	14.5111	0.000139334	0.0196113	1	1	exon	119251786	119251875	+	2491	0	gene_id "Mir1932"; gene_name "Mir1932"; transcript_id "NR_035453"; tss_id "TSS22744";
chr2	179832284	179833726	MACS_peak_2658	23	15	47	47	23.3111	16.327	47.8311	42.2663	1.2262	6.51094	14.2819	0.000157375	0.0196476	1	1	exon	179834178	179836121	-	-452	0	gene_id "Hrh3"; gene_name "Hrh3"; p_id "P23404"; transcript_id "NM_133849"; tss_id "TSS7377";
chr4	122910953	122912829	MACS_peak_2988	39	46	79	82	39.5275	50.0695	80.397	73.7411	0.852787	7.37052	14.4315	0.00014535	0.0196476	1	1	start_codon	122911110	122911112	+	1719	0	gene_id "Heyl"; gene_name "Heyl"; p_id "P18631"; transcript_id "NM_013905"; tss_id "TSS22929";
chr4	128924316	128925961	MACS_peak_3025	41	36	73	81	41.5546	39.1848	74.2909	72.8419	0.926664	7.28264	14.3749	0.000149785	0.0196476	1	1	start_codon	128925588	128925590	-	373	0	gene_id "C77080"; gene_name "C77080"; p_id "P2500"; transcript_id "NM_001033189"; tss_id "TSS2201";
chr4	136833743	136835446	MACS_peak_3061	50	47	82	118	50.6763	51.1579	83.45	106.115	0.972518	7.62769	14.1841	0.000165766	0.0196476	1	1	exon	136833550	136833671	+	1896	0	gene_id "Wnt4"; gene_name "Wnt4"; p_id "P12091"; transcript_id "NM_009523"; tss_id "TSS22831";
chr9	107612306	107614097	MACS_peak_4462	36	52	83	83	36.4869	56.6003	84.4677	74.6404	0.849697	7.41395	14.2007	0.000164309	0.0196476	1	1	exon	107612655	107612806	-	1442	0	gene_id "Sema3f"; gene_name "Sema3f"; p_id "P12179"; transcript_id "NM_011349"; tss_id "TSS4701";
chr9	44945093	44946751	MACS_peak_4342	38	35	75	71	38.514	38.0963	76.3262	63.849	0.926746	7.21029	14.3306	0.000153351	0.0196476	1	1	CDS	44947125	44947185	+	-374	0	gene_id "Scn4b"; gene_name "Scn4b"; p_id "P13997"; transcript_id "NM_001013390"; tss_id "TSS4560";
chr15	79342054	79343966	MACS_peak_1470	38	50	92	75	38.514	54.4233	93.6268	67.4462	0.855947	7.42273	14.0177	0.000181094	0.0203911	1	1	exon	79346838	79347070	+	-2872	0	gene_id "Kdelr3"; gene_name "Kdelr3"; p_id "P14786"; transcript_id "NM_134090"; tss_id "TSS16144";
chr4	33067852	33069751	MACS_peak_2842	36	39	71	76	36.4869	42.4502	72.2555	68.3454	0.900792	7.22695	14.0548	0.000177563	0.0203911	1	1	exon	33069973	33070582	+	-222	0	gene_id "Rragd"; gene_name "Rragd"; p_id "P22729"; transcript_id "NM_027491"; tss_id "TSS2199";
chr9	107609619	107612229	MACS_peak_4461	78	72	122	141	79.055	78.3696	124.157	126.799	0.737691	8.10146	13.8187	0.000201325	0.0221163	1	1	exon	107612655	107612806	-	-426	0	gene_id "Sema3f"; gene_name "Sema3f"; p_id "P12179"; transcript_id "NM_011349"; tss_id "TSS4701";
chr11	103631538	103633043	MACS_peak_785	38	34	74	69	38.514	37.0079	75.3085	62.0505	0.916033	7.18542	13.5803	0.00022857	0.0239414	1	1	exon	103635489	103635662	+	-2446	1	gene_id "Wnt3"; gene_name "Wnt3"; p_id "P5372"; transcript_id "NM_009521"; tss_id "TSS4235";
chr5	113762063	113765967	MACS_peak_3355	144	140	215	250	145.948	152.385	218.802	224.821	0.639267	8.94911	13.6236	0.000223354	0.0239414	1	1	exon	113786314	113786841	+	-20347	0	gene_id "Aym1"; gene_name "Aym1"; p_id "P4999"; transcript_id "NM_001012726"; tss_id "TSS328";
chr11	96156242	96158730	MACS_peak_690	84	77	136	135	85.1362	83.812	138.405	121.403	0.678146	8.16909	13.3076	0.000264339	0.0264574	1	1	exon	96160485	96160905	+	-1755	0	gene_id "Hoxb6"; gene_name "Hoxb6"; p_id "P11106"; transcript_id "NM_008269"; tss_id "TSS7317";
chr19	45113941	45115341	MACS_peak_2140	23	23	46	57	23.3111	25.0347	46.8134	51.2591	1.09081	6.67315	13.3222	0.000262283	0.0264574	1	1	exon	45115053	45115193	-	288	0	gene_id "Pdzd7"; gene_name "Pdzd7"; p_id "P8981"; transcript_id "NM_001195265"; tss_id "TSS12360";
chr7	37479775	37481384	MACS_peak_3807	34	34	61	80	34.4599	37.0079	62.0787	71.9426	0.981351	7.13936	13.2389	0.000274198	0.0268475	1	1	exon	37483137	37483308	+	-1753	0	gene_id "Tshz3"; gene_name "Tshz3"; p_id "P7758"; transcript_id "NM_172298"; tss_id "TSS25374";
chr5	24234420	24236147	MACS_peak_3169	34	42	69	78	34.4599	45.7156	70.2201	70.144	0.883996	7.23185	13.1258	0.000291254	0.0279108	1	1	exon	24235999	24236498	-	148	0	gene_id "Wdr86"; gene_name "Wdr86"; p_id "P21319"; transcript_id "NM_001081441"; tss_id "TSS15728";
chr6	90411219	90412652	MACS_peak_3666	21	19	51	41	21.284	20.6809	51.9018	36.8706	1.12533	6.51368	12.959	0.00031839	0.0298756	1	1	exon	90412620	90412719	+	32	0	gene_id "Klf15"; gene_name "Klf15"; p_id "P12679"; transcript_id "NM_023184"; tss_id "TSS17851";
chr11	96116367	96117876	MACS_peak_672	33	31	62	67	33.4464	33.7425	63.0963	60.2519	0.938644	7.03336	12.8702	0.000333848	0.0301243	1	1	exon	96112974	96113127	+	4902	0	gene_id "Gm53"; gene_name "Gm53"; transcript_id "NR_037977"; tss_id "TSS5572";
chr2	36057424	36058668	MACS_peak_2314	29	37	80	56	29.3923	40.2733	81.4146	50.3598	0.972454	7.09864	12.8671	0.000334417	0.0301243	1	1	exon	36044595	36045803	+	14073	0	gene_id "Mrrf"; gene_name "Mrrf"; p_id "P19151"; transcript_id "NM_026422"; tss_id "TSS12184";
chr4	151505967	151507456	MACS_peak_3122	28	26	49	74	28.3787	28.3001	49.8665	66.5469	1.11537	6.90595	12.7858	0.000349267	0.030845	1	1	exon	151507033	151507065	-	423	0	gene_id "Espn"; gene_name "Espn"; p_id "P13986"; transcript_id "NM_207687"; tss_id "TSS19956";
chr11	96150264	96152084	MACS_peak_687	45	42	78	83	45.6087	45.7156	79.3793	74.6404	0.815967	7.38444	12.69	0.000367618	0.0318413	1	1	stop_codon	96150942	96150944	+	1142	0	gene_id "Hoxb7"; gene_name "Hoxb7"; p_id "P10777"; transcript_id "NM_010460"; tss_id "TSS11550";
chr4	136834481	136835955	MACS_peak_3062	38	29	60	88	38.514	31.5655	61.061	79.1368	1.06617	7.17681	12.5119	0.000404375	0.0343643	1	1	exon	136833550	136833671	+	2405	0	gene_id "Wnt4"; gene_name "Wnt4"; p_id "P12091"; transcript_id "NM_009523"; tss_id "TSS22831";
chr1	74836088	74839813	MACS_peak_72	97	125	175	172	98.312	136.058	178.095	154.677	0.578765	8.55916	12.2786	0.000458174	0.0368503	1	1	start_codon	74838745	74838747	+	1068	0	gene_id "Wnt10a"; gene_name "Wnt10a"; p_id "P20424"; transcript_id "NM_009518"; tss_id "TSS13108";
chr16	91232412	91234311	MACS_peak_1687	53	55	87	113	53.7169	59.8657	88.5384	101.619	0.819687	7.68354	12.3158	0.000449136	0.0368503	1	1	exon	91226590	91228922	+	7721	0	gene_id "Olig2"; gene_name "Olig2"; p_id "P14243"; transcript_id "NM_016967"; tss_id "TSS17641";
chr7	31242926	31244413	MACS_peak_3791	45	42	81	78	45.6087	45.7156	82.4323	70.144	0.797541	7.37495	12.2922	0.000454851	0.0368503	1	1	exon	31241817	31242534	-	2596	0	gene_id "Kirrel2"; gene_name "Kirrel2"; p_id "P15"; transcript_id "NM_172898"; tss_id "TSS23288";
chr7	80516894	80518548	MACS_peak_3870	41	45	75	82	41.5546	48.981	76.3262	73.7411	0.798985	7.35479	12.1984	0.00047831	0.0377949	1	1	exon	80520403	80520660	-	-1855	0	gene_id "A730056A06Rik"; gene_name "A730056A06Rik"; transcript_id "NR_040325"; tss_id "TSS25305";
chr15	89287465	89288658	MACS_peak_1506	22	22	48	46	22.2976	23.9463	48.8488	41.367	1.02202	6.57341	12.0507	0.000517737	0.040205	1	1	exon	89287566	89288801	+	1092	0	gene_id "Mapk8ip2"; gene_name "Mapk8ip2"; p_id "P14523"; transcript_id "NM_021921"; tss_id "TSS4975";
chr4	57447157	57449016	MACS_peak_2881	26	40	64	65	26.3517	43.5387	65.1317	58.4533	0.901341	7.04554	11.9641	0.00054236	0.0414032	1	1	exon	57376906	57377164	-	72110	0	gene_id "1700042G15Rik"; gene_name "1700042G15Rik"; transcript_id "NR_038179"; tss_id "TSS4178";
chr12	112681563	112683107	MACS_peak_1045	35	47	72	78	35.4734	51.1579	73.2732	70.144	0.804633	7.28863	11.8694	0.000570646	0.0428365	1	1	exon	112683140	112683494	+	-33	0	gene_id "Tnfaip2"; gene_name "Tnfaip2"; p_id "P9235"; transcript_id "NM_009396"; tss_id "TSS24384";
chr17	45675445	45677179	MACS_peak_1803	33	14	58	59	33.4464	15.2385	59.0256	53.0576	1.22029	6.80831	11.7823	0.000597952	0.0439261	1	1	exon	45676589	45677038	+	590	0	gene_id "Tcte1"; gene_name "Tcte1"; p_id "P24457"; transcript_id "NM_013688"; tss_id "TSS24121";
chr8	24519359	24520941	MACS_peak_4084	34	32	72	58	34.4599	34.8309	73.2732	52.1584	0.903549	7.05913	11.7616	0.000604667	0.0439261	1	1	exon	24521974	24522800	+	-1033	0	gene_id "Sfrp1"; gene_name "Sfrp1"; p_id "P3260"; transcript_id "NM_013834"; tss_id "TSS6622";
chr4	136830839	136832367	MACS_peak_3059	33	41	63	80	33.4464	44.6271	64.114	71.9426	0.883763	7.19255	11.6942	0.00062694	0.0448212	1	1	exon	136833550	136833671	+	-1183	0	gene_id "Wnt4"; gene_name "Wnt4"; p_id "P12091"; transcript_id "NM_009523"; tss_id "TSS22831";
chr1	75443478	75444914	MACS_peak_89	23	26	48	53	23.3111	28.3001	48.8488	47.662	0.97287	6.68538	11.6367	0.000646647	0.0455078	1	1	exon	75447085	75447988	+	-2171	0	gene_id "Asic4"; gene_name "Asic4"; p_id "P4665"; transcript_id "NM_183022"; tss_id "TSS12182";
chr11	33044620	33046102	MACS_peak_450	23	39	62	60	23.3111	42.4502	63.0963	53.9569	0.911993	6.96522	11.5218	0.000687839	0.0455592	1	1	CDS	33047045	33047081	-	-943	0	gene_id "Fgf18"; gene_name "Fgf18"; p_id "P9940"; transcript_id "NM_008005"; tss_id "TSS24744";
chr3	104578726	104580294	MACS_peak_2764	36	40	65	79	36.4869	43.5387	66.1494	71.0433	0.85311	7.2138	11.5311	0.000684413	0.0455592	1	1	exon	104580095	104580465	-	199	0	gene_id "Fam19a3"; gene_name "Fam19a3"; p_id "P14620"; transcript_id "NM_183224"; tss_id "TSS25205";
chr5	115878189	115879705	MACS_peak_3367	28	30	56	58	28.3787	32.654	56.9902	52.1584	0.903989	6.87523	11.5527	0.000676522	0.0455592	1	1	exon	115879694	115879815	+	11	1	gene_id "Msi1"; gene_name "Msi1"; p_id "P7421"; transcript_id "NM_008629"; tss_id "TSS24740";
chr9	110643159	110645498	MACS_peak_4466	77	69	116	131	78.0415	75.1042	118.051	117.806	0.685311	8.03364	11.5524	0.000676604	0.0455592	1	1	start_codon	110644802	110644804	-	696	1	gene_id "Pth1r"; gene_name "Pth1r"; p_id "P20878"; transcript_id "NM_001083935"; tss_id "TSS2150";
chr4	122638077	122639515	MACS_peak_2979	31	33	62	60	31.4193	35.9194	63.0963	53.9569	0.859766	6.98476	11.4215	0.000725986	0.047389	1	1	start_codon	122638274	122638276	-	1241	0	gene_id "Mfsd2a"; gene_name "Mfsd2a"; p_id "P2756"; transcript_id "NM_029662"; tss_id "TSS15023";
chr11	101886197	101887753	MACS_peak_761	32	42	70	67	32.4328	45.7156	71.2378	60.2519	0.820712	7.15838	11.2569	0.000793281	0.0497302	1	1	start_codon	101887068	101887070	-	685	0	gene_id "Mpp3"; gene_name "Mpp3"; p_id "P20912"; transcript_id "NM_007863"; tss_id "TSS16758";
chr12	111425678	111427770	MACS_peak_1034	64	53	99	107	64.8657	57.6888	100.751	96.2232	0.740789	7.7571	11.2522	0.00079529	0.0497302	1	1	exon	111396049	111396283	-	31721	0	gene_id "3110009F21Rik"; gene_name "3110009F21Rik"; transcript_id "NR_045466"; tss_id "TSS11342";
chr14	104871771	104873053	MACS_peak_1371	18	29	42	63	18.2435	31.5655	42.7427	56.6548	1.09787	6.69496	11.2273	0.000806018	0.0497302	1	1	exon	104876751	104879514	-	-3698	0	gene_id "Rnf219"; gene_name "Rnf219"; p_id "P20192"; transcript_id "NM_026047"; tss_id "TSS17766";
chr5	115877889	115879179	MACS_peak_3366	32	28	56	63	32.4328	30.4771	56.9902	56.6548	0.914312	6.93027	11.2801	0.000783438	0.0497302	1	1	exon	115879694	115879815	+	-515	1	gene_id "Msi1"; gene_name "Msi1"; p_id "P7421"; transcript_id "NM_008629"; tss_id "TSS24740";
chr12	112910290	112911722	MACS_peak_1050	42	24	66	76	42.5681	26.1232	67.1671	68.3454	1.01908	7.1373	11.202	0.000817108	0.0497332	1	1	exon	112910441	112910549	-	1281	0	gene_id "Ckb"; gene_name "Ckb"; p_id "P8728"; transcript_id "NM_021273"; tss_id "TSS5061";
