# Supplementary material for: KDM6 Demethylase Independent Loss of Histone H3 Lysine 27 Trimethylation during Early Embryonic Development
Source: PLoS Genet. 2014 Aug 7;10(8):e1004507. doi: 10.1371/journal.pgen.1004507 (PMC4125042; doi:10.1371/journal.pgen.1004507)
Supplement: Table S4 — Primers used in the study. (XLSX) [file pgen.1004507.s012.xlsx]

## Sheet: Sheet1
Genotyping
Utx-F1	TCCGAGAAAGGAAATGTGAG
Utx-F3	GTGGGCCAGTACAAAACCAC
Utx-R	GATTGGTCTAATTTGGCACC
Jmjd3-F	CAGAGGCAGGTAGATCTTTG
Jmjd3-F3	GAGGTGAAGAACGTCAAGTC
Jmjd3-R	CAACCCTCCCTTTCTTTTCG
Sex (Utx)-F	TCATGTCCATCAGGTGATGG
Sex (Uty)-F2	CAATGTGGACCATGACATTG
Sex (Utx/y)-R	ATGGACACAGACATTGATGG
Cre-F2	TGCAACGAGTGATGAGGTTC
Cre-R2	ACAGCATTGCTGTCACTTGG
RT-PCR
Gapdh RT-F	GGCCGCATCTTCTTGTG
Gapdh RT-R	GCCGTGAGTGGAGTCAT
Utx-ex3F	GCTGCTACGAATCTCTAATC
Utx-ex6R2	TCGACATAAAGCACCTCCTG
Utx-JmjC-F	ACTTCCTGCCTTCGTGAGAG
Utx-JmjC-R	ATTCAAAACACCCCAGTAGC
Uty-ex2F	AGATGAAGACGCTGTTGAAC
Uty-ex56R	CTAATTGCCCACTGAAATGC
Jmjd3-ex16F	CACTAACATCGACCTGTCTG
Jmjd3-ex19R2	AATCCACACAAGGTCTCCAG
Jmjd3-ex14F	CGCTAAATACGCACAGTACC
Jmjd3-ex17R	ATAGCTGCACGGTGTTCATG
Jmjd3-ex1F	CCATGTCAGCCTCATAGCAG
Jmjd3-ex4R	AAAGGCTTCCCGTGCAGAG
Jmjd3-ex13F	AGCAAACGAGATGCCTTCTC
Jmjd3-ex22R	CAGTGTGAAGGCATCGTAGG
Fgf5 RT-F	AACATAGCAGTTTCCAGT
Fgf5 RT-R	TCGTATTCCTACAATCCC
Brachyury T RT-F	ACCAACAAGCTCAATGGAGG
Brachyury T RT-R	AGCTGTTCCGATGAGCATAG
Gata6 RT-F	TCCCTATGACTCCTACTT
Gata6 RT-R	GACAGACTGACACCTATG
Flk1 RT-F	AGCTCAGCACACAGAAAGAC
Flk1 RT-R	TAAAGCCTATCTCGCTGTCC
Hoxa1 RT-F	CACCAAGAAGCCTGTCGTTC
Hoxa1 RT-R	GCCGTACTCTCCAACTTTCC
Hoxb1 RT-F	TCTCTGAGGACAAGGAATCG
Hoxb1 RT-R	ACCTGCGTTTCATTGAGCTC
Hoxa3 RT-F	TCAAAGTGCCAACAGCAACC
Hoxa3 RT-R	AACTCCTTCTCCAGCTCTAC
Hoxc4 RT-F	CAAGCAACCCATAGTCTACC
Hoxc4 RT-R	TTTGATCTGCCTCTCAGAGAG
Hoxa6 RT-F	TTCCGGACAAGACATACACC
Hoxa6 RT-R	TCAGGTTTGTACTGCTGCTC
Hoxa11 RT-F	GCAACTTCAAGTTCGGACGG
Hoxa11 RT-R	GACAGTTGCAGACGCTTCTC
Hoxc12 RT-F	GTTCGTCCCTACTCAACGAG
Hoxc12 RT-R	AGCTGCAACTTCGAATACGG
Hoxa13 RT-F	TCCCATGGAAAGCTATCAGC
Hoxa13 RT-R	CGAGTTCTTTCAACTGCACC
Hoxd13 RT-F	ACGAGGCATACATCTCCATG
Hoxd13 RT-R	TGTCTTTGAGCTTGGAGACG
Foxa1 RT-F	GGATGTTAGGGACTGTGAAG
Foxa1 RT-R	GAGTTCATGTTGCTGACAGG
Meis2 RT-F	ATGTCATGCCAGCCAGCATG
Meis2 RT-R	AAGGAGTCAGAGGAACAGAC
Nr2f2 RT-F	AGCAAGTGGAGAAGCTCAAG
Nr2f2 RT-R	TCCTGCAAGCTTTCCACATG
Crabp2 RT-F	TGGCAACTGGAAGATCATCC
Crabp2 RT-R	TCCTGTTTGATCTCGACTGC
Pax6 RT-F	TTGCTTGGGAAATCCGAGAC
Pax6 RT-R	CCAGGTTGCGAAGAACTCTG
Wnt6 RT-F	TTCGAGAATGTCAGTTCCAG
Wnt6 RT-R	TTGCAAACACGAAAGCTGTC
Ccnd2 RT-F	AGGACATCCAACCGTACATG
Ccnd2 RT-R	ACGGTCCAGGTAATTCATGG
ChIP PCR
Slc2a8 ChIP-F	ACCACACTCCAATTGGACAG
Slc2a8 ChIP-R	ACCAATGGGATGCTAGAACC
Desert ChIP-F	TTTCCTGCCTCTGCCTTTTA
Desert ChIP-R	AGGTGGCACAGTGGGTAAAG
Npm1 ChIP-F	GCAGAACTGAGAAAACGCAG
Npm1 ChIP-R	AGGGATGTTCGTCAGGATTC
HA RARE ChIP-F	TCTTGCTGTGACTGTGAAGTCG
HA RARE ChIP-R	GAGCTCAGATAAACTGCTGGGACT
Hoxa1 ChIP-F	ATTGGCTGGTAGAGTCACGTG
Hoxa1 ChIP-R	GAAAGTTGTAATCCCATGGTCAGA
Hoxb1 ChIP-F	AGTCGGAAGGAGATGGAAGC
Hoxb1 ChIP-R	CTGTCTTAGGTGGGTTTCTC
Hoxa2 ChIP-F	ACCGAATTGGCTGTCACATG
Hoxa2 ChIP-R	ATCAGGAGGCAAACAGGCAC
Hoxb2 ChIP-F	CGACTTGCAGTTTCCCTAAC
Hoxb2 ChIP-R	CGCTAATTCGTTACTATCTGG
Hoxc4 ChIP-F	AATGGACTTGAGGATCCGTG
Hoxc4 ChIP-R	TCCAGTGGTCTCCATTATGG
Hoxa6 ChIP-F	TCAGGTTTGTACTGCTGCTC
Hoxa6 ChIP-R	AACAGTCCAACTCGGTCTTG
Hoxa9 ChIP-F	TGGTGCCACCAAGTTGTTAC
Hoxa9 ChIP-R	AAGCTGCAAGGACTGAAGTC
Hoxd9 ChIP-F	GGATAATCGCCTAGGTGTGACTTAG
Hoxd9 ChIP-R	CATCTCTTCTTGCCTCTCTGGG
Hoxd12 ChIP-F	CCTGAAAGAGGTCTGGAAAC
Hoxd12 ChIP-R	ATAGCCAGCTCTGTAGAGAC
Hoxa13 ChIP-F	CAGGTAAATTCTCCAGTGGC
Hoxa13 ChIP-R	AAAGCTCCCACATCCTTGGG
Hoxd13 ChIP-F	TCTGTGGACTTCCTAGTTGC
Hoxd13 ChIP-R	CCACACATAGGACATCAGTC
Foxa1 ChIP-F	TCTGGACCCAAAGAGCTGTG
Foxa1 ChIP-R	GGAGTCGTAGTAAGGTCCAG
Gata3 ChIP-F	CCTGAAGAAACTCCAGTAGG
Gata3 ChIP-R	GAAGAGACTCTGGTGGTTGC
Meis2 ChIP-F	ATTCAGGGAAGGCAGATCAG
Meis2 ChIP-R	CCTTCTCTTGCTAACTCCAC
Nr2f2 ChIP-F	CTCACAAATCACTTCCCAGG
Nr2f2 ChIP-R	ATATGCTGCACCTCGCTTAC
Crabp2 ChIP-F	AAGAGAAAGCCACCTTGCTG
Crabp2 ChIP-R	AAAACCTCCTTACCCAGAGC
Wnt6 ChIP-F	GTAGAGCTCTCAGGATGCTG
Wnt6 ChIP-R	AAGTCCCAAGACTGGCTCTG
Wnt5a ChIP-F	GGTTCACTAGCTAACTCAGC
Wnt5a ChIP-R	ACCACGAATTCTGCAGACTC
Zeb2 ChIP-F	TCGGAGTTCAAGAGTCACAG
Zeb2 ChIP-R	CTGGAGTAAGCGATCTTGCC
Smarcd3 ChIP-F	TGACTCGAACACACAGCTAG
Smarcd3 ChIP-R	AGGATGCAGAGGTTGTTCAG
